# Supplementary material for: PML restrains p53 activity and cellular senescence in clear cell renal cell carcinoma
Source: EMBO Mol Med. 2024 May 10;16(6):7. doi: 10.1038/s44321-024-00077-3 (PMC11178789; doi:10.1038/s44321-024-00077-3)
Supplement: Supplementary file 2 — Dataset EV1 [file 44321_2024_77_MOESM2_ESM.xlsx]

## Sheet: Table EV1
Table EV1. List of differentially regulated genes in response to PML knockdown in RCC4 upon 96 hours of doxycycline induction.
The list of downregulated genes (DOWN_FC<0.5_padj<0.05) in response to PML knockdown is shown in the second .xls sheet. The list of upregulated genes (Up_FC>0.5_padj<0.5) in response to PML knockdown is shown on the third .xls sheet).

## Sheet: Down_FC<0.5_padj<0.05
gene	log2FoldChange	padj
TAGLN2	-2.2429	1.11617e-127
TAGLN	-2.99162	2.72462e-106
TMSB4X	-1.83455	1.34615e-97
ACTG1	-1.71586	7.10466e-94
PRPS2	-2.79637	2.69982e-91
UCA1	-2.19844	8.82921e-91
TNFRSF21	-3.39957	3.90305e-83
BACE2	-2.50116	2.37468e-78
ITGB1	-1.63178	2.45932e-72
CD81	-1.96008	2.07475e-68
CLDN2	-1.57613	1.75542e-65
LSM4	-2.07318	2.35982e-65
ATP6V0E1	-1.754	1.63378e-52
NEU1	-1.57402	3.73978e-50
SLC7A5	-1.32837	6.14567e-48
RNPEPL1	-1.85952	7.44849e-48
SLC20A2	-2.03904	4.31147e-46
LMNB1	-1.94559	4.89533e-46
PPME1	-1.51231	1.16074e-43
SLC35A4	-1.66495	4.95253e-41
RAC1	-1.31904	1.62599e-39
TUBA1B	-1.22937	1.76751e-39
GLIPR1	-1.88323	2.66633e-38
ABHD5	-2.04562	5.19019e-38
TLN1	-1.39606	9.0557e-37
HIP1R	-1.41813	2.74384e-36
MATN2	-1.51481	1.26163e-35
JMJD8	-1.76304	1.21063e-34
HADHB	-1.66472	1.34557e-34
ENAH	-1.38826	1.48096e-34
BIRC5	-1.47146	3.3106e-33
INHBB	-3.1299	3.82007e-33
CDCA5	-1.56137	3.85635e-33
AP1M2	-1.52983	5.441e-33
AC027237.1	-1.67672	1.57855e-32
DYSF	-1.46455	2.34154e-32
F2RL1	-1.47978	2.44526e-32
ID3	-1.4384	3.00027e-32
VASP	-1.52356	6.32445e-32
AL355916.1	-2.59771	2.04384e-31
MEX3D	-1.78614	1.82174e-30
CD24	-1.15618	1.84098e-30
ECHS1	-1.41935	3.45267e-30
TRIB3	-1.19717	4.88504e-30
SRM	-1.51999	5.46137e-30
RAF1	-1.60747	5.74821e-29
LCP1	-0.998207	1.22026e-28
B4GALT5	-1.29925	1.50484e-28
AAK1	-1.40246	1.58041e-28
SEMA7A	-1.51857	1.83751e-28
RNF10	-1.28998	2.52209e-28
CHERP	-1.42949	3.12872e-28
SLC3A2	-1.08533	4.48972e-27
CMTM3	-1.35894	1.27748e-26
UBE2C	-1.38726	1.33521e-26
STMN1	-1.36013	1.80081e-26
POLE4	-1.91539	1.86262e-26
YWHAZ	-1.078	3.10639e-26
CUTA	-1.18446	3.59e-26
CCNB1	-1.33794	3.65864e-26
ECH1	-1.5851	6.71422e-26
GGH	-1.65269	8.62167e-26
ZBED2	-2.28143	1.01229e-25
WASF2	-1.26682	1.06953e-25
LRRN4	-1.17779	1.7872e-25
BAAT	-3.32106	1.93407e-25
GALNT1	-1.3952	4.88295e-25
CAP1	-0.976097	5.88183e-25
RHOA	-0.998653	1.35587e-24
MCM2	-1.13938	1.38568e-24
FGFR1	-1.10155	2.76369e-24
TOP2A	-1.07199	3.10434e-24
PRRC2B	-1.20272	3.15782e-24
CD276	-1.24861	7.52212e-24
TSPYL1	-1.34992	1.24324e-23
CDC20	-1.12962	1.60182e-23
ZDHHC7	-1.11475	1.60182e-23
H2AFX	-1.17982	6.356e-23
PPP2R2A	-1.61297	6.81631e-23
CHPF	-1.65378	8.78772e-23
ID1	-1.42478	9.40794e-23
DIAPH3	-1.39895	1.19679e-22
IQGAP3	-1.21122	2.75052e-22
EDIL3	-1.01721	4.2049e-22
ANLN	-0.983653	7.20498e-22
KIAA0513	-1.93481	1.76502e-21
ASF1B	-1.34849	1.92788e-21
CENPF	-1.02336	4.39869e-21
ETS2	-1.2999	8.83075e-21
RPS14	-0.951883	1.02389e-20
ATAD2	-1.44595	3.24546e-20
CPD	-1.11023	3.64969e-20
SYT13	-1.42622	4.42137e-20
KIF2C	-1.13482	5.03808e-20
SLCO4C1	-1.76925	5.7221e-20
CRISPLD2	-1.24849	5.93494e-20
SCARA3	-1.36392	6.30638e-20
ENC1	-1.03979	7.94226e-20
RIN2	-1.18838	1.81874e-19
KPNA2	-0.925602	2.09021e-19
DYNLL2	-1.36039	2.35974e-19
DEPDC1	-1.43925	2.90863e-19
KIF18B	-1.30605	3.33101e-19
FTH1	-1.01204	4.41774e-19
METTL16	-1.41159	4.41774e-19
YKT6	-1.068	4.73686e-19
EDN1	-1.65755	5.97764e-19
RRAS	-1.33759	8.80098e-19
WDR5	-1.32932	8.96295e-19
C20orf27	-1.16587	8.96295e-19
FSTL1	-1.22184	9.83466e-19
FAM83D	-1.1963	1.38606e-18
TAP1	-1.17458	1.60586e-18
FAM20B	-1.36655	2.4894e-18
CLPTM1L	-1.07087	2.8382e-18
PTMA	-0.83075	3.23642e-18
TPX2	-0.915971	3.69173e-18
PKMYT1	-1.32245	4.50107e-18
MPP1	-1.33738	4.69351e-18
ACTN4	-0.768967	5.11156e-18
SNX3	-1.04254	5.91094e-18
CD164	-0.894594	6.65022e-18
CANX	-0.804559	7.75384e-18
ANXA3	-1.63195	1.57264e-17
STK38	-1.08842	1.80666e-17
MYBL2	-0.958784	1.83716e-17
SELENON	-1.2372	2.72079e-17
AURKB	-1.17119	2.79726e-17
RNF26	-1.12256	2.84321e-17
P3H1	-1.00725	2.85744e-17
FEN1	-0.981449	3.42763e-17
TK1	-0.916092	6.15476e-17
CAST	-0.94248	7.60651e-17
ADAMTSL1	-1.89675	1.19759e-16
CMAS	-1.35328	1.25126e-16
CDK2	-1.44516	1.26036e-16
CKS1B	-1.62653	1.69473e-16
TCEA1	-1.31166	2.70505e-16
SLC25A5	-0.814476	4.30506e-16
CDK1	-1.31175	6.22231e-16
RFWD3	-1.21137	6.64468e-16
AIF1L	-0.908231	6.98674e-16
BDNF	-1.34169	9.54709e-16
LINC02167	-1.61339	1.2865e-15
RBM47	-1.26839	1.88283e-15
SDC4	-0.892821	2.3881e-15
CNN1	-2.62004	2.60005e-15
FRMPD3	-2.45209	3.26856e-15
NACC1	-0.838159	3.27634e-15
ALDH1A1	-1.09524	3.30061e-15
EXTL3	-1.19115	3.37338e-15
PSMB5	-1.05423	3.95024e-15
KCTD10	-1.07782	4.26301e-15
VAMP3	-1.15331	4.43676e-15
LASP1	-0.740385	4.5559e-15
NCAPH	-1.24353	5.18622e-15
LEPROT	-0.880826	5.43234e-15
ARPC5	-0.973276	5.84194e-15
ESYT1	-0.857073	7.06811e-15
RANGAP1	-0.842355	7.31788e-15
RACGAP1	-0.952036	7.80863e-15
G3BP1	-0.824158	8.08448e-15
RRM1	-0.981321	9.69931e-15
PYCR1	-0.951937	1.07393e-14
KIFC1	-0.893186	1.1157e-14
GLIS3	-1.03671	1.12522e-14
SLC2A1	-0.728592	1.15242e-14
DDIAS	-1.67057	1.15242e-14
DEK	-0.957531	1.27954e-14
SNX5	-0.918333	1.55639e-14
KIF4A	-1.01096	1.55639e-14
MMP24	-0.991336	1.92833e-14
FLOT1	-0.930529	2.22618e-14
MKI67	-0.818367	2.2327e-14
TENM2	-2.07736	2.91055e-14
AURKA	-0.985861	2.96221e-14
ATP10D	-1.31713	3.38851e-14
MIEF1	-1.0784	3.54607e-14
KLHDC7A	-1.0311	3.57713e-14
TEAD1	-0.904612	4.80064e-14
POLA1	-1.11397	5.52757e-14
CDCA8	-0.96386	5.92391e-14
CEP55	-0.921157	6.89555e-14
WDHD1	-1.33988	6.89555e-14
TMEM109	-0.778293	8.90774e-14
MOB1A	-0.988601	9.74837e-14
TASOR2	-0.912513	9.87516e-14
PERP	-0.865491	1.13238e-13
M6PR	-0.81384	1.17674e-13
TPM4	-0.697952	1.5408e-13
DPP4	-1.1192	2.41873e-13
UHMK1	-0.975304	2.48593e-13
AKT2	-0.82814	2.55513e-13
KRT81	-1.26201	3.27409e-13
FOXM1	-0.771176	3.35411e-13
NCAPD2	-0.781767	3.57835e-13
ELF4	-0.885768	3.63157e-13
TTLL4	-1.06387	3.73151e-13
GALNT10	-0.830887	4.38809e-13
YAP1	-0.861741	4.40399e-13
PLK1	-0.980402	4.59188e-13
C12orf49	-1.0516	6.79453e-13
ZBED3	-1.4177	7.00374e-13
WDR77	-1.1594	7.62979e-13
CDCA7	-1.20152	8.77764e-13
CDCA3	-1.1383	1.31925e-12
MRPL49	-1.0162	1.38073e-12
FKBP1A	-0.742256	1.41634e-12
ZNF106	-1.02231	1.83946e-12
RAD54L	-1.13986	1.91764e-12
FECH	-1.37601	2.07905e-12
FAM122B	-0.970706	2.24039e-12
HIPK3	-1.2953	2.27628e-12
MAPKAPK2	-0.81135	2.35485e-12
TSPAN2	-1.46141	2.64776e-12
PSMD14	-0.941241	2.65579e-12
NFATC3	-1.42162	3.44271e-12
RRM2	-0.771262	3.56616e-12
JPT2	-0.749859	3.67289e-12
LPP	-0.74913	3.73233e-12
UBE2S	-1.04341	4.04441e-12
MAD2L1	-1.17673	4.21508e-12
SPAG5	-0.944716	4.2546e-12
ADCY3	-0.922546	4.25863e-12
AC087289.1	-1.00378	4.5237e-12
UCP2	-1.11386	4.74607e-12
SF3B3	-0.720875	5.05648e-12
SMC4	-1.01581	5.21791e-12
EIF2S3	-0.672489	5.56104e-12
CKAP4	-0.696446	6.09451e-12
SF3B5	-0.870965	6.11767e-12
NNMT	-0.869044	6.12695e-12
NXN	-0.783796	6.78276e-12
YES1	-1.16258	7.2862e-12
BRIP1	-1.48232	8.39094e-12
FGF1	-1.6849	9.57011e-12
G3BP2	-0.839459	9.73732e-12
ELK3	-1.06959	1.15511e-11
ANP32B	-0.81939	1.2659e-11
CCND3	-0.960823	1.3164e-11
ANKRD1	-0.700188	1.49918e-11
LMO4	-1.25305	1.88649e-11
PTTG1IP	-0.630966	2.20604e-11
MBD3	-0.813043	2.21901e-11
ALDH1B1	-0.734726	2.46984e-11
CTTN	-0.669676	2.46984e-11
LUARIS	-2.36439	2.60598e-11
FGFR2	-2.21147	3.11906e-11
HMGN2	-0.818535	3.1674e-11
ADPGK	-1.02394	3.22511e-11
HMGB2	-0.823037	3.32497e-11
RB1	-1.03739	3.49338e-11
TACC3	-0.771945	3.81316e-11
ASB2	-1.57326	3.99011e-11
S100A2	-0.860513	4.01942e-11
PFKFB3	-0.662396	4.22146e-11
FAM120A	-0.728723	4.45525e-11
TTK	-1.111	4.58778e-11
MDFIC	-1.11697	4.93326e-11
VANGL1	-0.960458	5.45013e-11
GPAA1	-0.866492	5.5061e-11
MTSS2	-0.825629	5.52393e-11
STEAP3	-0.711202	5.52561e-11
MRPL37	-0.774518	5.62627e-11
NCAPG2	-0.928656	5.83886e-11
SERINC2	-1.5612	6.21612e-11
FOLR1	-2.23966	6.29343e-11
ATF2	-1.05141	6.68149e-11
H2AFZ	-0.74319	6.77619e-11
TUBB4B	-0.623512	7.04375e-11
SERTAD2	-0.833645	7.09624e-11
PSG1	-0.849663	7.22626e-11
GINS1	-0.945333	7.76739e-11
USP22	-0.698756	8.14348e-11
SLC25A23	-0.770032	9.85369e-11
TCF19	-0.863735	1.03778e-10
SLC35C1	-1.04191	1.16572e-10
C1orf116	-2.24646	1.2124e-10
MAP3K21	-1.02531	1.21525e-10
MLH1	-1.09335	1.26412e-10
L1CAM	-0.686261	1.27075e-10
BIRC2	-0.756943	1.28029e-10
KIF20A	-0.996887	1.34536e-10
CABLES2	-1.51133	1.36115e-10
CLSPN	-0.961416	1.40259e-10
RIPOR1	-0.644861	1.58517e-10
EZH2	-1.05926	1.63242e-10
USP38	-1.33766	1.77919e-10
HYAL2	-0.992576	1.81517e-10
ATOH8	-1.58872	1.94532e-10
STIL	-1.01772	1.97702e-10
NKAP	-1.41189	2.40787e-10
KCTD5	-1.06748	2.51548e-10
MYL9	-0.648144	2.63181e-10
FANCC	-1.61405	3.1613e-10
SLC10A3	-0.887286	3.1613e-10
LMCD1	-1.35252	3.38572e-10
TP53I11	-2.15606	3.55081e-10
GOLPH3	-0.90743	3.59505e-10
ZNF268	-1.55203	3.6131e-10
NCAPG	-1.10159	3.6186e-10
TROAP	-1.01926	3.83253e-10
EHD2	-0.644913	4.13638e-10
PIMREG	-1.34135	4.17065e-10
CDV3	-0.666343	4.57857e-10
NDFIP1	-0.884795	4.57857e-10
SMC2	-0.945938	4.58733e-10
DLGAP5	-1.03524	4.63026e-10
DHX37	-0.856457	4.96656e-10
PEX19	-1.20377	5.64774e-10
PORCN	-1.12238	6.51457e-10
STK24	-0.807269	6.68944e-10
FANCI	-0.885367	7.15159e-10
TCOF1	-0.683196	8.20288e-10
GLO1	-0.751398	9.58432e-10
PKHD1	-1.50361	1.03081e-09
INCENP	-0.983006	1.03294e-09
SMTN	-0.780002	1.10923e-09
CYB5R3	-0.672969	1.10923e-09
SGO2	-1.10743	1.20761e-09
CIAO1	-0.930583	1.26898e-09
IFRD2	-0.877893	1.26898e-09
ZNF395	-0.650497	1.26898e-09
RPP25L	-1.5122	1.26898e-09
RRP1B	-0.846605	1.48555e-09
HSPH1	-0.68225	1.52745e-09
GPRC5A	-0.943313	1.53436e-09
CBX1	-0.949536	1.5702e-09
CDC73	-0.989108	1.76039e-09
YWHAH	-0.668653	1.83175e-09
LMAN1	-0.755988	2.09458e-09
PAK2	-0.654825	2.1037e-09
SWAP70	-0.902363	2.22374e-09
MCM4	-0.634503	2.27636e-09
PROSER1	-0.928505	2.2766e-09
CENPI	-1.15772	2.64597e-09
KIF18A	-1.12387	2.64745e-09
SRI	-0.788563	2.7665e-09
KIAA1522	-0.603213	2.82022e-09
CCNA2	-0.953081	2.82022e-09
GTSE1	-0.877723	2.95082e-09
TMEM104	-1.05937	2.95789e-09
CCDC86	-0.805416	2.99949e-09
USP40	-0.994359	3.09989e-09
PDPR	-0.685157	3.14282e-09
SUMO3	-0.758803	3.54072e-09
PAK1	-0.932808	3.76234e-09
USB1	-0.749139	4.09614e-09
PBK	-1.13565	4.45227e-09
ANXA5	-0.606538	4.61324e-09
CENPO	-0.860254	4.66222e-09
RASD2	-1.17268	4.7602e-09
CCNB2	-1.13273	5.0732e-09
NPPB	-2.22917	5.14784e-09
BZW1	-0.719163	5.15225e-09
POLQ	-1.02562	5.4103e-09
H2AFY	-0.675658	5.49917e-09
SNRPB	-0.632387	6.2188e-09
NEMP1	-0.876188	7.16761e-09
EPHA2	-0.674274	7.72176e-09
ZWINT	-0.899751	7.79397e-09
SKA3	-1.2464	8.30703e-09
NUP62	-0.673845	9.00241e-09
ASPM	-0.801488	9.01108e-09
GALNT14	-0.61853	9.053e-09
GJB4	-2.20312	9.57189e-09
PPP1R13L	-0.749065	9.68366e-09
NSUN2	-0.72951	1.10869e-08
ABCB1	-0.759165	1.24961e-08
XPO1	-0.645944	1.2919e-08
C19orf48	-0.692515	1.35608e-08
AMPD2	-0.638038	1.36053e-08
OSMR	-0.762594	1.37877e-08
HAUS6	-0.986355	1.4055e-08
TMED8	-1.21774	1.41074e-08
NAA50	-0.707799	1.41588e-08
WEE1	-0.957007	1.42139e-08
RBMS2	-0.736634	1.46584e-08
DHX36	-0.902259	1.49465e-08
NCAPD3	-0.807885	1.52025e-08
DBR1	-1.19971	1.56136e-08
TOM1L1	-0.984909	1.59997e-08
IRS2	-0.653311	1.85166e-08
PIGS	-0.753272	1.85282e-08
SKA1	-1.30171	1.87149e-08
NT5DC2	-0.790825	1.88903e-08
H6PD	-0.941018	1.92218e-08
ATL2	-0.954082	2.10507e-08
NDC1	-0.800801	2.15559e-08
SHMT2	-0.608044	2.17083e-08
RPL22L1	-0.908001	2.33369e-08
ATP6V0A4	-1.87912	2.38727e-08
MKRN1	-0.733412	2.49769e-08
RALY	-0.608377	2.56312e-08
CHTF18	-0.885739	2.79219e-08
GPAT4	-0.690861	2.84177e-08
BUB1B	-0.920472	3.07676e-08
GCLM	-0.896097	3.09837e-08
CLIC4	-0.66528	3.48619e-08
NEDD1	-1.07423	3.5987e-08
BMPR2	-0.760406	3.62449e-08
CIP2A	-0.953282	3.76474e-08
PLK4	-1.26409	3.93256e-08
EXOC5	-0.830656	3.93256e-08
ARHGAP11A	-0.790886	4.47116e-08
PSKH1	-1.104	4.96896e-08
KIF11	-0.793525	5.14406e-08
ANO2	-2.06956	5.14406e-08
ZNF114	-0.710457	5.50682e-08
HJURP	-0.83888	6.02226e-08
MMP15	-0.844826	6.05272e-08
PRPS1	-0.667865	6.10312e-08
KNL1	-1.0032	6.53195e-08
SKP2	-1.11318	6.9625e-08
CYB5R4	-0.950332	7.17844e-08
TAGLN3	-1.80522	7.4466e-08
HSPA1B	-0.913615	8.03177e-08
MVK	-1.0493	8.05658e-08
MGAT2	-0.766291	8.13578e-08
HNRNPA0	-0.629213	8.4784e-08
MEN1	-0.873573	8.9718e-08
NPC2	-0.687683	9.245e-08
ZNF700	-1.29823	9.26246e-08
PRR11	-0.913577	9.99408e-08
GINS4	-1.07227	1.0275e-07
PTTG1	-0.9148	1.05622e-07
UBE2A	-0.763951	1.06832e-07
RNASEH2A	-0.784583	1.19882e-07
MSANTD4	-1.10956	1.20309e-07
PMP22	-0.897725	1.21748e-07
CALD1	-0.6067	1.23621e-07
FANCA	-0.808717	1.29519e-07
NR2F2	-0.589765	1.45991e-07
GPRIN1	-0.78815	1.48624e-07
ESPL1	-0.750558	1.51977e-07
FGFR4	-0.967909	1.53548e-07
CHAF1B	-0.868711	1.55628e-07
ARID3B	-1.25289	1.98217e-07
SLC16A1	-0.64912	2.00588e-07
TMUB2	-1.00634	2.05246e-07
RFC5	-1.0622	2.0638e-07
ZNF71	-1.15416	2.09574e-07
AGPS	-0.664612	2.18348e-07
CCT7	-0.580907	2.21486e-07
SNX17	-0.648205	2.22356e-07
CASQ1	-2.01847	2.32945e-07
CFL2	-0.831327	2.37112e-07
NRAS	-0.648052	2.62565e-07
TARDBP	-0.692085	2.64701e-07
AMPH	-0.876884	2.67689e-07
CTSC	-0.620458	2.83086e-07
HMGB1	-0.620373	2.83086e-07
SMARCE1	-0.838765	2.93597e-07
SPC24	-0.957812	3.08607e-07
DOCK2	-0.716202	3.10927e-07
PML	-0.671152	3.14888e-07
KIF14	-0.977199	3.29149e-07
SLC25A38	-0.994228	3.32775e-07
SCO1	-0.767258	3.40437e-07
SLC16A12	-1.23082	3.98226e-07
CTPS1	-0.645236	4.20733e-07
NDUFB7	-0.728476	4.2306e-07
PPP2R3A	-0.844057	4.3131e-07
NVL	-1.0246	4.39877e-07
REEP4	-0.88617	4.43789e-07
SHPK	-1.72671	4.45432e-07
ITPRIP	-0.833631	4.57482e-07
RIPK4	-0.800232	4.85287e-07
UHRF1	-0.673966	5.05982e-07
CBX2	-1.12652	5.0873e-07
CKAP2L	-0.890797	5.94869e-07
MELK	-0.775324	6.3487e-07
CKS2	-0.690877	6.49292e-07
TFCP2	-0.748577	6.78206e-07
CENPN	-0.980122	7.02011e-07
RAVER1	-0.861842	7.02011e-07
RNF182	-0.840005	7.13298e-07
BUB1	-0.69719	7.31981e-07
ZNF93	-1.17533	7.33596e-07
HNRNPR	-0.594964	7.90646e-07
C4orf46	-1.32298	8.39237e-07
RAD51AP1	-1.08494	8.71735e-07
BLM	-1.32867	8.77467e-07
AIG1	-0.60974	9.53632e-07
SRPX2	-1.38303	1.03113e-06
C6orf132	-0.69594	1.03511e-06
CDT1	-0.795237	1.06378e-06
DONSON	-0.915357	1.07486e-06
MCM10	-0.986793	1.07983e-06
TMEM52B	-1.0465	1.14549e-06
AC118754.1	-0.595086	1.1586e-06
NLRX1	-0.843384	1.16583e-06
SERTAD4	-0.979346	1.27643e-06
PIGK	-0.809105	1.32016e-06
USP28	-0.893567	1.42338e-06
C2CD3	-0.745917	1.45772e-06
PPP6R3	-0.681237	1.56683e-06
SCD5	-1.36022	1.60292e-06
CHAF1A	-0.640269	1.76743e-06
AGPAT4	-0.715636	1.82398e-06
UGT1A6	-1.12079	1.86319e-06
TLL2	-0.903971	1.9209e-06
FANCD2	-0.916231	1.96675e-06
SHCBP1	-0.732831	2.00054e-06
SNAI2	-1.05487	2.01957e-06
STAM2	-0.867279	2.039e-06
ORC6	-0.918212	2.039e-06
TIAM2	-1.4634	2.11356e-06
CENPA	-1.14457	2.2585e-06
PLA2G15	-0.720342	2.31022e-06
NUAK2	-0.598114	2.4006e-06
PRKAG2	-0.803718	2.45112e-06
TONSL	-0.764987	2.51422e-06
SYNC	-0.780198	2.62436e-06
MCM8	-1.00797	2.62436e-06
ECT2	-0.600924	2.66484e-06
HNRNPH3	-0.760753	2.87102e-06
XPO5	-0.593727	2.96253e-06
TSKU	-0.862341	3.00778e-06
SF3B4	-0.629466	3.14709e-06
ZNF670	-1.44069	3.2339e-06
CENPU	-1.0195	3.2842e-06
NUDT5	-0.71271	3.32078e-06
PSAT1	-0.646768	3.60987e-06
CCNF	-0.72458	3.69104e-06
HMMR	-0.872327	3.81456e-06
SPPL2A	-0.761181	4.0679e-06
NME6	-0.961225	4.11711e-06
CENPW	-1.13743	4.27103e-06
MRPS23	-0.705594	4.27103e-06
CDC6	-0.790188	4.4474e-06
GINS3	-0.930738	4.78746e-06
NUP188	-0.649543	4.91019e-06
TOMM34	-0.712847	5.06567e-06
IL1R1	-1.05628	5.11193e-06
ADPRHL1	-1.32328	5.11984e-06
IL11	-1.18568	5.4424e-06
ST3GAL1	-0.682794	5.49602e-06
NABP1	-0.61624	5.62105e-06
ZNF823	-1.02936	5.64698e-06
RFC3	-0.950899	5.68368e-06
CPSF7	-0.595115	5.7427e-06
PTER	-0.812253	5.7936e-06
RABIF	-1.00437	5.94346e-06
POLR2C	-0.748026	5.96806e-06
CSK	-0.70701	6.31272e-06
MDC1	-0.648596	6.60953e-06
SPTSSA	-1.0191	6.63942e-06
WDR82	-0.611759	7.81813e-06
GPD2	-0.695433	7.83685e-06
FNBP1L	-0.700634	7.88997e-06
ERFE	-1.13948	8.00216e-06
SKA2	-0.88284	8.03565e-06
VSTM4	-1.14662	8.0921e-06
LNPK	-0.725395	8.34954e-06
SLC35F3	-1.09973	8.49216e-06
GRK2	-0.794472	8.51567e-06
CDC45	-0.865919	8.54548e-06
ARHGAP40	-1.72706	8.59988e-06
NEK2	-0.943597	8.96749e-06
FAM114A1	-0.701368	9.17116e-06
DTL	-0.665337	9.26571e-06
ERCC3	-0.66537	9.84217e-06
LRRC8C	-1.08279	9.87102e-06
ZNF275	-0.794518	9.87104e-06
APBB2	-0.774132	1.0073e-05
TMSB4XP4	-1.4894	1.02754e-05
RMI1	-1.06792	1.05169e-05
RIMS2	-1.59034	1.09017e-05
SYNJ2	-0.587018	1.09274e-05
VSTM1	-1.56668	1.10891e-05
CDH4	-0.767661	1.15682e-05
MTFR2	-1.09026	1.16442e-05
KIF20B	-0.793041	1.17103e-05
ERCC6L	-0.946525	1.18563e-05
SPC25	-1.18185	1.24525e-05
KNSTRN	-0.933878	1.24931e-05
USP1	-0.616175	1.27088e-05
EPB41L3	-0.751303	1.30133e-05
XRCC2	-0.974006	1.30438e-05
CDCA2	-0.826624	1.33809e-05
UCN2	-1.12499	1.34075e-05
RNF144A	-1.22023	1.34523e-05
MAP3K7CL	-0.883285	1.37672e-05
CASP2	-0.716398	1.38349e-05
NAA15	-0.586162	1.41479e-05
CKAP2	-0.626435	1.44206e-05
FPGS	-0.641348	1.48169e-05
TRIP13	-0.699074	1.54238e-05
DUSP8	-0.899012	1.54693e-05
RFC2	-0.606529	1.63451e-05
PIGC	-0.940884	1.65919e-05
2001-01-01	-0.881469	1.66524e-05
PRR5L	-0.959282	1.66524e-05
KCTD12	-0.846256	1.72158e-05
GCNT2	-0.748814	1.76469e-05
UBE2Q2	-0.872851	1.77726e-05
RASSF3	-0.672031	1.8552e-05
ZNF714	-0.878336	1.8552e-05
EXO1	-0.785556	1.93205e-05
TBRG1	-0.701169	1.94648e-05
LINC02532	-1.08322	2.01112e-05
MAPK9	-0.690311	2.01601e-05
WRAP53	-0.893276	2.01861e-05
ESCO2	-0.869508	2.07669e-05
CENPJ	-1.09472	2.1271e-05
GREB1L	-1.02119	2.14791e-05
LZTS1	-1.42598	2.15539e-05
PHACTR4	-0.661525	2.20623e-05
DPM1	-0.709933	2.54472e-05
FLRT3	-1.30095	2.61941e-05
TNFRSF19	-0.741775	2.64727e-05
WDR76	-0.885458	2.7298e-05
SYF2	-0.936935	2.80822e-05
FBXO17	-0.795415	2.80849e-05
CMTM7	-1.14513	2.90932e-05
C1orf112	-0.912335	3.0168e-05
USP13	-0.679923	3.05266e-05
RTL3	-1.35935	3.14041e-05
DPM2	-0.769491	3.1779e-05
MRAS	-0.643468	3.25512e-05
FIGNL1	-0.759384	3.25566e-05
RRP36	-0.645025	3.30941e-05
B4GALNT1	-1.39481	3.63951e-05
FAAP24	-1.39926	3.67747e-05
ARRDC1	-0.880348	3.68312e-05
ATP11C	-0.789555	3.69055e-05
ID2	-0.832019	3.72084e-05
DSCC1	-1.12243	3.80479e-05
FEM1A	-0.638885	3.8265e-05
C18orf54	-0.903228	3.853e-05
KLF11	-0.729352	4.00024e-05
MOXD1	-1.26385	4.00405e-05
TICRR	-0.862617	4.03156e-05
CTTNBP2NL	-0.625352	4.1556e-05
GOLT1B	-0.637633	4.1556e-05
SPAG1	-0.947576	4.17674e-05
PNPLA3	-1.0759	4.25387e-05
E2F3	-0.683351	4.51664e-05
ERLIN1	-0.590354	4.55623e-05
EPHA4	-1.045	4.61093e-05
AC005307.1	-1.59965	4.85857e-05
PXDNL	-1.5063	4.94263e-05
HSPA1A	-0.675856	5.07687e-05
TUSC1	-1.09451	5.25469e-05
BCL2L12	-0.782568	5.54175e-05
CENPQ	-1.27563	5.61877e-05
TMEM97	-0.676165	5.69967e-05
EIF2B1	-0.653895	5.75711e-05
PIGW	-0.798262	5.78532e-05
AC118549.1	-0.683513	5.85726e-05
B4GALNT2	-0.798458	5.92413e-05
NEIL3	-1.03257	5.93875e-05
FHDC1	-1.02897	6.1705e-05
C6orf99	-1.45565	6.23051e-05
TRPM2	-0.940286	6.50966e-05
ABHD3	-1.01397	7.04178e-05
DUSP9	-1.14965	7.08012e-05
RHOBTB2	-0.848885	7.08688e-05
MIS18BP1	-0.643464	7.15458e-05
AUTS2	-1.17914	7.27408e-05
ARMC10	-0.70843	7.27849e-05
GLCE	-1.27489	7.28276e-05
BRCA1	-0.707424	7.43196e-05
ULK4	-0.884463	7.51214e-05
PITRM1	-0.624446	7.65685e-05
CEP78	-0.760841	8.17175e-05
CENPE	-0.783102	8.1923e-05
ZWILCH	-0.699534	8.49245e-05
EBP	-0.784068	8.77826e-05
PPM1D	-0.791945	8.82672e-05
TTC21B-AS1	-1.4673	9.11493e-05
BORA	-0.904675	9.38071e-05
KNTC1	-0.622914	9.44409e-05
MANF	-0.658154	9.602e-05
GTF2A2	-0.846416	9.91704e-05
CENPM	-0.876382	0.000100402
S1PR3	-1.38226	0.000101932
VOPP1	-0.60179	0.000103407
COL12A1	-0.76645	0.000104705
EML4	-0.632667	0.000106858
ZNF358	-0.641409	0.000110121
NDC80	-1.02396	0.000110529
MFAP5	-1.19449	0.000112562
ZNF559	-0.986599	0.000113812
TAX1BP3	-1.1715	0.000115713
DNPEP	-0.582393	0.000115798
TEAD3	-0.786154	0.000116241
CBL	-0.655149	0.000118092
PAXIP1	-0.621075	0.00012199
GULP1	-0.608712	0.000125107
PASK	-0.799206	0.000128635
ZNF101	-0.937871	0.000139108
TMEM201	-0.734265	0.00014045
RCOR1	-0.747717	0.000140789
KIF15	-0.929513	0.000146872
RNF14	-0.598317	0.000162195
POU5F1	-0.8209	0.000163787
SPPL3	-0.674555	0.00017033
TMEM45A	-0.675805	0.000172659
IGSF8	-0.635319	0.000172903
MIA2	-0.75558	0.000173758
PDZK1	-0.758425	0.00017401
KLHL8	-0.998419	0.000177324
GINS2	-0.674478	0.00017763
BICD2	-0.6692	0.000178177
ZNF569	-1.10355	0.000178494
SNTB2	-0.722214	0.000181035
ATAD5	-1.0425	0.000181035
ASRGL1	-1.27183	0.000182734
PDLIM5	-0.591684	0.00019426
C9orf78	-0.728579	0.000203532
FN3KRP	-0.619902	0.000208263
ERI1	-0.650893	0.0002125
TMEM192	-0.637568	0.00021357
NIPAL3	-0.633132	0.000221971
IL1R2	-1.3108	0.000224599
ELL2	-0.650903	0.000224984
CRB3	-0.774167	0.000226379
FBXO5	-0.75904	0.000231951
PDHX	-0.717453	0.000232948
CREB3L1	-1.01712	0.000232948
RRS1	-0.606503	0.000233522
LIG3	-0.658353	0.000245735
ICAM3	-1.19678	0.00025034
LINC01111	-0.80086	0.000260501
NEXN	-0.586891	0.000261912
PECR	-1.00653	0.000264721
ATG2A	-0.62758	0.000270563
DEXI	-0.768973	0.000273304
ZNF22	-0.679256	0.000276601
NUF2	-0.758921	0.00028108
MPHOSPH9	-0.789455	0.000284885
CEBPA	-1.15529	0.000291885
DBT	-0.838272	0.000292056
SOWAHD	-1.29401	0.000292872
CEP104	-0.644692	0.00029382
CDC42SE2	-0.696964	0.000298121
CENPK	-0.993817	0.000299524
XRCC3	-0.797923	0.000303913
SLC12A2	-0.907011	0.000306143
TRIM16L	-0.625284	0.000307981
SLC37A4	-0.58935	0.000311105
B3GALT6	-0.67487	0.000315059
DNA2	-0.823222	0.000327244
CASKIN2	-0.963781	0.000331193
VAV3	-0.856279	0.000332088
SLC25A44	-0.677162	0.000357254
CARNMT1	-0.859702	0.000360939
DHFR	-0.706888	0.00036734
TRIM14	-0.687094	0.00037161
ANKRD9	-0.94552	0.000377068
CIT	-0.683265	0.000380696
AC093673.1	-0.919287	0.000384073
POLD3	-0.665419	0.000384073
SMCO4	-1.03163	0.000387312
TIMM22	-0.67125	0.000390373
WDR62	-0.606147	0.000402028
PQLC1	-0.669256	0.000410945
CEP57L1	-1.02521	0.000413766
TEX30	-0.8902	0.000438544
DAB2	-0.710295	0.00044521
CDC25C	-1.14656	0.000450848
SLC41A1	-0.597612	0.000460501
APLN	-0.843736	0.000468256
TAF5L	-0.614768	0.000483897
PIP4K2C	-0.595732	0.000512782
SPDL1	-0.612273	0.000516666
ARHGEF5	-0.797814	0.000532277
PRIM2	-0.820709	0.000547748
CTSV	-1.16563	0.00054962
PPIH	-0.736225	0.000563371
SERINC5	-0.847627	0.000578114
PSRC1	-0.851317	0.000605402
RHNO1	-0.591452	0.000613906
RFC4	-0.67254	0.000618858
RNF38	-0.727423	0.000624519
CASZ1	-0.973292	0.000627119
TCFL5	-0.788069	0.000646455
AC092807.3	-1.30865	0.000649203
B4GALT4	-0.588672	0.000674295
PLCD3	-0.603338	0.000675338
TUBGCP3	-0.682012	0.000691018
NTM	-1.00372	0.000725952
MIS18A	-0.795531	0.000734647
HS6ST1	-0.756332	0.000739727
LACTB2	-0.657368	0.000741322
CCDC85C	-0.586834	0.000752364
ANKRD2	-0.726512	0.000762812
MAGEF1	-0.606171	0.000778466
AL353740.1	-1.36842	0.000784397
PDE11A	-0.834744	0.000785817
GMNN	-0.600011	0.000821594
GAS2L3	-0.659066	0.000836314
GCNT1	-0.726762	0.000853047
ILF3-DT	-0.792097	0.000856872
E2F7	-0.613778	0.000861073
METRNL	-0.824806	0.000867346
AL645608.7	-1.03319	0.000868624
PDRG1	-0.654377	0.000868624
ZNF45	-0.777731	0.000876939
PSPC1	-0.642423	0.000885439
DSEL	-0.932932	0.000895877
PRXL2C	-0.753184	0.000898721
CPNE8	-0.662324	0.000898721
CROT	-0.899312	0.000916667
PRMT3	-0.703653	0.000929586
SMAGP	-0.626827	0.000936726
FAM111B	-0.612223	0.000941756
STYXL1	-0.61247	0.000945185
ZNF440	-1.01393	0.000945185
NDE1	-0.741898	0.000969019
TMEM9B	-0.725758	0.000970422
AC092881.1	-0.593456	0.000997029
CCNE2	-0.912032	0.00101517
UNC13B	-0.613022	0.00101517
CHST9	-1.33984	0.00101517
TAF9B	-0.858527	0.00102263
PCLAF	-0.93572	0.0010427
SLC35G1	-1.05764	0.00111987
RECQL4	-0.620228	0.00116671
LTB	-1.35238	0.00117591
PKP2	-0.628453	0.00119033
SPECC1L	-0.663265	0.00120994
STK17B	-0.835499	0.00122567
FANCB	-1.02468	0.00122646
PSMC3IP	-0.827108	0.00123198
SAV1	-0.622974	0.00126332
APOBEC3B	-0.747696	0.00127628
FGFR3	-1.13303	0.00128039
SGO1	-0.974265	0.00134324
CDKN3	-0.78237	0.00138165
AL590644.1	-0.624757	0.00139574
LPAR1	-0.957243	0.00140025
DBF4	-0.657321	0.00140173
ARID5B	-0.623477	0.00140173
PAFAH2	-0.943978	0.00141
UBIAD1	-0.598146	0.00143413
PIM1	-0.781086	0.00155111
RASSF1	-0.626573	0.00156987
ELF3	-0.75228	0.00157798
SIDT2	-0.765906	0.00159534
SOCS2	-0.899702	0.00162292
TATDN2	-0.807388	0.0016354
ORC1	-0.668395	0.00167782
LMO7	-0.649408	0.0016856
WNT5A	-0.932049	0.00168633
ROR2	-0.786604	0.00174834
AL365357.1	-0.910468	0.00175785
RAP1GAP	-1.20753	0.00178442
PSORS1C3	-1.04336	0.00180312
TOR2A	-1.01528	0.00183356
SUV39H1	-0.594051	0.00185025
RFLNB	-0.893251	0.0018506
GLRA2	-1.31419	0.00186016
ZNF252P	-0.70435	0.00193749
CSRP2	-0.582009	0.00195052
ZNF544	-0.635409	0.00195631
ST7	-0.689075	0.0019815
SLF1	-0.949493	0.00199406
LRR1	-0.728346	0.00199961
DEPDC1B	-0.685268	0.00206032
SDAD1	-0.604712	0.0021268
CCDC80	-0.630698	0.00221346
ZNF486	-0.725282	0.00240582
VAMP5	-0.838936	0.00249198
CINP	-0.856495	0.0025769
FOXL1	-1.10244	0.00267095
FANCG	-0.592948	0.00267096
EMSY	-0.801085	0.00271906
MAL2	-0.766589	0.00274922
SNRPA1	-0.590492	0.00281626
HAUS1	-0.602339	0.00283152
AP000892.3	-1.23467	0.00285157
AC068831.7	-1.12945	0.0028883
IFFO2	-0.646376	0.00289187
POLE2	-0.816363	0.00293466
SLC17A5	-0.63098	0.00293493
RNF141	-0.689174	0.00298953
TENM3-AS1	-0.783947	0.00300101
NUDT11	-0.971135	0.0031993
ADAMTSL4	-1.02436	0.00332268
GFM2	-0.628258	0.00333007
KLHL23	-0.665661	0.00338167
CEP85	-0.700039	0.00340464
PLEK2	-0.595262	0.00343664
UBE2T	-0.676788	0.00347892
CCDC18	-0.807788	0.00353759
SIVA1	-0.597578	0.00357162
PSG3	-1.04809	0.00358371
VRK1	-0.746931	0.00365184
C11orf95	-0.81485	0.00371941
GMDS	-0.775968	0.00373751
TMEM237	-0.58422	0.00376051
SASS6	-0.869588	0.00387518
SLC24A3	-1.15737	0.00395703
IGFL2-AS1	-0.884538	0.00398388
TRIM6	-0.621188	0.00408056
DDX12P	-0.901377	0.00413357
PLPP1	-0.891044	0.00416395
TMEM158	-0.916355	0.00419629
AC026401.3	-1.10695	0.00427698
C17orf53	-0.720753	0.00433263
MIEF2	-0.591253	0.00443266
ZNF140	-0.689931	0.0045666
ZNF271P	-0.659139	0.00457858
OIP5	-0.974633	0.00461725
DGCR5	-0.948746	0.00469419
BAG4	-0.717093	0.00472849
RTTN	-0.802587	0.00482016
PARP16	-0.953891	0.00482138
RAB9B	-0.687883	0.00484528
DGCR11	-1.08071	0.00488149
TFAP2C	-0.915583	0.00489435
AC027307.3	-1.14424	0.00491097
ARHGAP19	-0.9952	0.00493187
COQ5	-0.601199	0.00496646
ZNF74	-0.634256	0.00499857
MNS1	-1.11745	0.00537988
MTBP	-0.840614	0.00539184
ZNF879	-1.09439	0.0055328
TSPAN13	-0.925046	0.00553333
CCDC146	-1.16846	0.00575308
TEDC1	-0.71712	0.00580404
NARS2	-0.73464	0.00583164
AXIN2	-1.10202	0.00590112
PIGZ	-1.14342	0.00595894
NADK2	-0.668592	0.00607854
TMEM80	-0.845314	0.00615226
FLJ45513	-0.977483	0.00615617
PKN3	-0.62348	0.00643538
LRRC8B	-0.729352	0.00655284
MINPP1	-0.658644	0.00688486
NUCB2	-0.59044	0.00691003
C21orf58	-0.711578	0.00699465
FAM110A	-0.700319	0.00703012
E2F5	-0.876187	0.00705552
SLC44A3	-0.62359	0.00706171
ZXDB	-0.659454	0.00707016
SLC16A13	-0.728955	0.00708188
CADPS2	-0.959537	0.00722906
KCTD18	-0.689412	0.00746673
AC125807.2	-0.840384	0.0075602
ANKRD37	-0.928441	0.00758751
STIMATE	-0.685789	0.00765869
AP1AR	-0.735762	0.00781337
ZNF124	-0.902689	0.00793296
CDC25A	-0.647533	0.00799555
DERL3	-1.05496	0.00809514
DNAJC6	-0.727246	0.00819142
MND1	-0.926888	0.0083357
NRGN	-1.07226	0.00836519
SCN8A	-0.671931	0.00858219
HAUS5	-0.645915	0.00864137
CHUK	-0.595404	0.00871317
PIF1	-0.849666	0.00895997
DBF4B	-0.816274	0.00897302
SH3TC2	-1.07998	0.00906854
PSG5	-0.994566	0.00951647
NTNG1	-0.698591	0.00961211
THAP9-AS1	-0.671517	0.00963539
LYPD6	-1.09568	0.00997506
AL109918.1	-0.734071	0.0100535
SLC45A3	-0.737449	0.0105771
HLA-V	-0.748804	0.0105771
JADE3	-0.597716	0.0106815
IVL	-1.09167	0.0108888
GPAT3	-0.831691	0.0109049
TMEM139	-0.710167	0.011378
ZNF85	-0.770767	0.0115738
EME1	-0.714075	0.0117704
TRAIP	-0.786696	0.0118099
AC008429.1	-0.979249	0.0121259
ZNF14	-0.884942	0.0124614
FER	-0.687255	0.0127729
DUXAP8	-0.635967	0.0129379
TEDC2	-0.761254	0.0130209
NEDD9	-0.596139	0.0130657
INAFM2	-0.717402	0.0135507
ZNF41	-0.656316	0.0135894
E2F8	-0.698228	0.013643
EPOP	-0.585721	0.013643
SPIN4	-0.638776	0.0137733
F3	-1.00333	0.0137787
RMI2	-0.653312	0.0141091
E2F2	-0.76926	0.0141257
C3orf14	-0.670452	0.0141916
PALM	-0.862248	0.01424
LINC01843	-0.928688	0.0143615
NPTX2	-0.941173	0.0143926
SPATA5	-0.82086	0.0144217
NUDT1	-0.602991	0.0148349
KLHL30	-1.04264	0.0149307
SAA1	-0.935465	0.0151835
NT5DC3	-0.675221	0.0153936
LRRC37A3	-0.737709	0.0153936
BARD1	-0.66784	0.0156256
ZDHHC23	-0.749814	0.0158321
CNOT10	-0.606626	0.0163047
SAMD11	-0.710249	0.0165396
CDH17	-1.02269	0.0168683
ULBP3	-0.753718	0.0169476
AC099066.2	-0.783115	0.017398
CCDC34	-0.737456	0.0189869
TSPYL4	-0.681101	0.0192946
AOX1	-0.588434	0.0196456
CDKN1C	-0.794575	0.019763
SYT16	-0.787004	0.0199074
LINC02274	-0.762149	0.0205431
KIF21B	-0.656593	0.0205712
SNHG18	-0.651488	0.0207881
MROH6	-0.611716	0.0208946
KITLG	-0.744424	0.0212022
PLPP6	-0.679838	0.0213617
WDR7	-0.613848	0.0213628
SEMA5A	-0.790806	0.0213811
EID2	-0.605163	0.0213811
ZNF215	-0.708719	0.0219782
TEAD2	-0.724215	0.0225365
FAM124A	-0.974917	0.0225683
UGT2A3	-0.821667	0.0226615
WTIP	-0.650562	0.0226643
CASC19	-0.646706	0.0235327
AL591846.1	-0.692651	0.0241875
FAM45A	-0.622131	0.0248305
ERI2	-0.665179	0.0253557
PACSIN3	-0.676893	0.0269691
TMPO-AS1	-0.78689	0.0285338
AC092718.4	-0.863648	0.029561
GTPBP8	-0.65806	0.0299876
BICDL1	-0.663773	0.0306032
LINC00543	-0.963302	0.0309989
POLA2	-0.741975	0.0322926
ADIRF-AS1	-0.689535	0.0324404
SYCP2	-0.593263	0.0333805
ZNF583	-0.786228	0.0339934
AC004233.2	-0.793544	0.0341193
HASPIN	-0.635191	0.034139
PTPRG-AS1	-0.865594	0.0347533
ATRNL1	-0.819937	0.0349254
ITK	-0.936441	0.0359232
AL138716.1	-0.905813	0.036217
ZNF250	-0.611622	0.038142
NOD1	-0.640794	0.0396514
NAF1	-0.622369	0.0407713
DIRC3	-0.709597	0.0408865
TPD52L1	-0.866082	0.0413626
C7orf31	-0.672424	0.0415963
ZNF492	-0.795533	0.0421146
CORO7	-0.778272	0.042498
PDGFRB	-0.89192	0.0427706
AC026748.3	-0.699974	0.0429144
ILDR2	-0.601974	0.0429712
SLC36A4	-0.595091	0.0429712
AC022149.1	-0.911937	0.0437077
ATPSCKMT	-0.58347	0.0437264
TMEM86A	-0.675995	0.0447053
CEBPA-DT	-0.845256	0.0450498
SNAI1	-0.744222	0.0452029
ZNF619	-0.755953	0.0458049
ABHD17B	-0.638335	0.0460853
SNTA1	-0.582872	0.0462311
IGDCC4	-0.884988	0.0478595
CRYBG2	-0.869645	0.0489579
PRKN	-0.877582	0.0494511
FPR1	-0.76823	0.0494531
TUBB	-0.576911	1.61801e-10
EIF4G1	-0.577189	2.41251e-09
MCM7	-0.559132	4.96896e-08
MLEC	-0.53924	5.16649e-08
GNB2	-0.558563	1.97169e-07
CAPRIN1	-0.550333	3.61914e-07
ITGA3	-0.51194	3.82448e-07
CNN2	-0.502649	4.0952e-07
LRRFIP1	-0.575144	1.05572e-06
TRIP12	-0.525741	1.19356e-06
SMG5	-0.53241	1.29166e-06
GPC4	-0.5785	1.82931e-06
SLC7A1	-0.565166	1.93578e-06
TNPO1	-0.571391	2.1256e-06
API5	-0.578512	3.12703e-06
MAP1B	-0.572695	5.91876e-06
RHOBTB3	-0.574957	6.29743e-06
DNM2	-0.534526	6.52106e-06
SEPT8	-0.563247	6.93661e-06
TFDP1	-0.527188	7.20724e-06
TMPO	-0.533638	7.55228e-06
RANBP1	-0.571376	9.18312e-06
HACD3	-0.566349	1.34634e-05
CTDNEP1	-0.567245	1.4657e-05
GTF2F1	-0.53561	1.4657e-05
SRPK1	-0.519023	1.49962e-05
BET1L	-0.554347	1.55874e-05
SRSF3	-0.536356	1.7023e-05
GNA11	-0.533951	1.74777e-05
POLE	-0.567921	1.85664e-05
POGLUT3	-0.546237	1.88602e-05
CACYBP	-0.578341	2.01495e-05
NUP205	-0.528708	2.14791e-05
GNPDA1	-0.521157	2.30748e-05
MPC2	-0.567121	2.30792e-05
HADHA	-0.504452	2.32674e-05
VKORC1L1	-0.562101	2.58142e-05
SPTLC2	-0.515198	2.6735e-05
TACC1	-0.546399	2.67639e-05
SEMA6A	-0.521461	2.729e-05
SCARB2	-0.506279	2.83405e-05
TRA2B	-0.52181	3.02464e-05
GRB2	-0.537337	3.51834e-05
CREB3L2	-0.501359	3.95979e-05
DHCR7	-0.51744	4.10714e-05
TUG1	-0.569378	6.11556e-05
NASP	-0.546531	7.20748e-05
TIMELESS	-0.55685	7.51214e-05
WWC2	-0.527712	8.39497e-05
HACD2	-0.55089	8.39529e-05
VARS2	-0.506417	9.97413e-05
NETO2	-0.525696	0.000102355
MFSD5	-0.554931	0.000102659
UBXN4	-0.520595	0.000104705
CTDSP1	-0.567963	0.000119978
ZFP91	-0.57668	0.000125743
DNAJC9	-0.551616	0.000143696
BRI3BP	-0.545101	0.000151592
HSPB8	-0.523837	0.000178494
TBCD	-0.564523	0.000182986
PLAGL2	-0.549295	0.000188626
NUP107	-0.546596	0.000199471
IDH1	-0.540844	0.000202748
TTF2	-0.563304	0.000237266
SH2D4A	-0.555792	0.000250654
TRAM1	-0.50309	0.000254762
STRADB	-0.575313	0.000265598
SH3GLB1	-0.506275	0.000276601
NUP43	-0.56244	0.000283092
SCAMP2	-0.561549	0.000332501
TOPBP1	-0.52568	0.000339953
DARS2	-0.5005	0.000344541
SGPL1	-0.550371	0.00036033
ARHGEF2	-0.562575	0.000384687
LSM2	-0.575317	0.000387513
PIK3C2A	-0.512027	0.000388752
TBX18	-0.525967	0.000414267
CHAMP1	-0.547822	0.00048546
ZNF562	-0.558838	0.000517991
QSER1	-0.512266	0.00054962
TRNP1	-0.538289	0.00059591
TIA1	-0.574039	0.000622955
PAPSS2	-0.50486	0.000646455
KIF22	-0.562443	0.000661284
CNOT9	-0.529545	0.000675219
SMOX	-0.537217	0.000681734
TUBB2A	-0.578386	0.000716821
ANKRD13A	-0.542232	0.000734647
FNDC3A	-0.523359	0.000742246
FKBP5	-0.520174	0.000755768
ATP5MC1	-0.534516	0.000773266
TMEM56	-0.534575	0.000780576
ELK1	-0.524783	0.000800312
LRP3	-0.549423	0.000898721
DUT	-0.53715	0.000942703
BCAR3	-0.522327	0.00106376
PRKAA2	-0.551661	0.00121449
CDC23	-0.530402	0.00122761
TMEM184B	-0.506868	0.00135092
FAM57A	-0.533939	0.0013628
OSBPL2	-0.579004	0.00140589
SIK2	-0.522138	0.00148209
HAT1	-0.542299	0.001601
CHORDC1	-0.562744	0.00166811
MON1B	-0.505676	0.00190296
ASB1	-0.524557	0.00192087
CHML	-0.546283	0.0022631
KIAA1549	-0.566225	0.00235595
TNFAIP6	-0.543041	0.00242472
ATF5	-0.526298	0.00250922
TRIM59	-0.566486	0.00283152
SLC23A2	-0.512038	0.00304807
MRE11	-0.546744	0.00305163
ARNT2	-0.569458	0.0030696
SLC8B1	-0.562481	0.00330145
STARD3	-0.522317	0.00336328
CGAS	-0.579377	0.00341261
HMGB3	-0.50939	0.00351035
TBC1D5	-0.500404	0.00359949
MSRB1	-0.501795	0.00377678
AC005954.1	-0.546358	0.00385406
STX2	-0.542206	0.00423274
HS2ST1	-0.549281	0.00460328
XXYLT1	-0.571493	0.00478565
EDEM3	-0.545893	0.00494149
UBE2B	-0.563435	0.00546691
DCAF16	-0.553984	0.0054861
TGFBR1	-0.510825	0.00553861
RTN4R	-0.560076	0.00565616
LARS2	-0.530609	0.00580404
GNE	-0.534326	0.00580404
CRY1	-0.544254	0.00585061
MASTL	-0.508947	0.00633201
H1FX	-0.551558	0.00644112
TEX264	-0.515878	0.00657945
DCAF15	-0.550482	0.00680021
MMS22L	-0.56785	0.00706171
PIGU	-0.536252	0.00724866
SMO	-0.545636	0.00742958
SNX25	-0.546099	0.00775404
SDHD	-0.526587	0.00809438
THRB	-0.546338	0.00849152
TMEM200B	-0.554201	0.00865613
LSM3	-0.532175	0.00939978
DPY19L4	-0.541726	0.00948586
FOPNL	-0.541398	0.00965163
CERK	-0.530375	0.0102521
NUP155	-0.529204	0.0105499
DCAF11	-0.526205	0.0107585
HELLS	-0.57844	0.0108167
ZBTB2	-0.503203	0.0109821
RBBP5	-0.523848	0.0110889
SYNE2	-0.502961	0.0115359
ASF1A	-0.569395	0.0115674
BAK1	-0.506053	0.0117106
PLS1	-0.546982	0.0120199
JRKL	-0.521701	0.0122111
GLRX5	-0.548663	0.0131515
FOXJ2	-0.5083	0.0132271
DNAJC30	-0.521661	0.0144217
TSEN15	-0.528167	0.0168289
SCRN2	-0.523646	0.0169131
CCSAP	-0.571577	0.0181406
MAGOHB	-0.543448	0.0184193
GPKOW	-0.525776	0.0199266
BRCA2	-0.541202	0.0199675
RABEP2	-0.525805	0.0208344
HAUS3	-0.572052	0.0245979
ZNF473	-0.547956	0.0255309
ZNF611	-0.522994	0.0260488
ZNF772	-0.565522	0.0267595
FANCF	-0.547281	0.0276388
KMT5B	-0.50209	0.0283838
PLEKHG2	-0.550826	0.0286544
BORCS8	-0.577459	0.0305599
RILPL2	-0.568642	0.0309835
KALRN	-0.531817	0.0340763
HFE	-0.537487	0.0348707
TIMM21	-0.504563	0.0348707
KREMEN1	-0.530168	0.0372135
HIRIP3	-0.521598	0.0395861
EFNB2	-0.523318	0.0417136
ACBD4	-0.549671	0.0456777
DCAF12L1	-0.524676	0.0463893
RAD54L2	-0.523159	0.046971
TMTC4	-0.50782	0.0470206
C1orf159	-0.509156	0.0479282
WFS1	-0.535757	0.0481192
RAD18	-0.517845	0.0497744
POP5	-0.510375	0.0499437

## Sheet: Up_FC>0.5_padj<0.05
gene	log2FoldChange	padj
HMGA2	2.33144	8.7555e-81
SEMA3C	1.92376	2.13571e-70
ITGA5	1.32857	4.28331e-49
SOD2	1.1736	4.49406e-40
CLDN1	1.40254	2.0055e-34
NT5E	1.69312	3.81857e-32
TGM2	1.59322	1.47921e-31
TRAF1	1.38322	1.28322e-30
PIK3IP1	2.5671	1.65334e-30
SLC2A3	1.61813	4.92244e-29
ADAM19	1.68428	3.41241e-27
IFITM3	1.1971	3.4736e-27
APLP2	0.999133	6.08912e-27
NCEH1	1.26128	5.92285e-26
SPTBN1	1.0305	2.27134e-24
ARSD	1.382	7.11628e-24
PLAT	2.36925	6.356e-23
PDP1	1.1567	4.5449e-22
SCD	0.997726	1.05433e-21
PSAP	0.842657	1.05305e-20
MAP3K12	1.87399	1.08635e-20
IFI16	1.13538	1.55545e-20
SFXN3	1.06566	1.90429e-20
LYPD1	2.05019	4.79592e-20
SPARC	2.82718	5.33387e-20
ITGAV	0.88032	5.11741e-19
BMP1	1.02349	1.17748e-18
TNIK	1.00776	4.62052e-18
DCBLD2	0.78636	6.58645e-18
NDUFA4L2	0.913397	7.21662e-18
FKBP10	0.859392	1.48661e-17
JUP	1.07817	2.31643e-17
PLIN2	0.842941	3.1947e-17
CTSB	0.894608	4.44547e-17
AMPD3	1.52522	4.84421e-17
NOTCH2	1.08753	5.9616e-17
ITGA2	1.5247	1.19774e-16
SCG5	2.05282	4.96141e-16
TUBA1A	0.827274	2.83295e-15
DCBLD1	1.17225	3.90842e-15
ISCU	1.05382	5.24101e-15
DDR1	0.95731	7.31788e-15
PTPRK	0.838207	1.27788e-14
CD70	0.81676	1.39217e-14
PAG1	1.21387	1.48608e-14
MET	0.714054	1.60864e-14
ENG	3.33501	1.63412e-14
TMCC1	1.04278	1.73118e-14
SNX29	1.07445	5.05732e-14
MKNK2	1.04616	5.61331e-14
SHISA2	0.848781	5.86861e-14
GXYLT1	1.00076	8.37227e-14
UXS1	0.75613	8.74806e-14
TNS3	0.806699	9.81978e-14
CCND1	0.88595	1.47205e-13
DOCK4	1.29591	1.74807e-13
LSS	0.879345	1.85208e-13
GPSM3	1.74408	2.14451e-13
ABCA1	1.02954	2.52012e-13
FRMD4A	1.3919	2.52012e-13
HTRA1	1.15583	2.77538e-13
COL5A1	0.912215	4.54436e-13
IFI44L	1.97517	4.67368e-13
JUNB	0.903689	4.80225e-13
SLC35F5	0.786454	5.07243e-13
C12orf57	1.19795	5.33291e-13
ZSWIM4	1.27928	6.24468e-13
COL6A1	0.854001	1.36587e-12
IRAK2	1.33614	1.58584e-12
IFI6	1.69696	2.17437e-12
MINK1	0.883102	2.79853e-12
VDR	1.20407	5.48291e-12
TBC1D17	1.18538	6.93377e-12
PLA2G4C	1.36399	7.27521e-12
ABCA12	1.18959	9.32493e-12
EIF4B	0.645636	9.97421e-12
ICAM1	0.67041	1.09793e-11
ZEB2	0.987441	1.11543e-11
SMAD7	0.898025	1.18051e-11
CYFIP2	0.781884	1.22032e-11
RNF44	0.954314	1.25175e-11
P3H4	0.867646	1.43017e-11
ABCA3	0.753408	1.4365e-11
TNFRSF10B	0.70156	1.49918e-11
GAA	1.3818	1.63575e-11
NFKB2	0.770045	1.64051e-11
SEMA3A	1.07442	1.78121e-11
TFPI2	0.947892	1.84926e-11
EPB41L1	0.974526	1.90117e-11
HMGA1	1.54653	2.03137e-11
LRP10	0.770703	2.07467e-11
COL6A2	0.811889	2.57076e-11
VGLL4	0.997019	4.8002e-11
MAPKAPK3	0.794558	4.94116e-11
CTSD	0.641323	4.95895e-11
SLFN5	1.00257	5.15328e-11
ARHGAP18	1.10754	5.52432e-11
ADGRB2	1.97072	5.6021e-11
CA12	1.49421	6.68149e-11
TECPR1	1.04788	6.82567e-11
ANGPTL4	2.28594	7.42774e-11
CXCL5	0.968592	8.29929e-11
ARL6IP5	0.781399	8.97412e-11
ITGB8	0.746229	9.83917e-11
TCEA2	1.47072	1.03165e-10
OSTM1	0.818756	1.1792e-10
TRIM55	0.709187	1.1929e-10
PPP1R18	0.753107	1.34536e-10
SLC30A1	0.83627	1.35015e-10
IFIT2	1.47646	1.65801e-10
YBX3	0.626485	1.8424e-10
SMYD3	1.2243	1.97197e-10
ADAMTS14	1.54432	2.43759e-10
VLDLR	0.736276	2.74677e-10
GASK1B	1.85256	2.95518e-10
SHC1	0.67316	3.07582e-10
CGNL1	0.717473	3.15959e-10
SFTA1P	1.12114	3.91664e-10
TP53I3	1.00645	4.24586e-10
ABTB2	0.789368	4.59035e-10
ZHX2	1.05609	6.18472e-10
TPRG1L	0.993462	7.56775e-10
GGT1	0.736342	7.99215e-10
TCN2	1.14748	8.40218e-10
SERINC3	0.684973	9.15847e-10
INHBA	0.636229	9.37859e-10
EZH1	1.01291	9.99198e-10
C3	0.790326	9.99198e-10
GPX4	0.634885	1.01495e-09
GRK5	1.45023	1.03081e-09
SRGAP1	0.785369	1.0456e-09
YPEL3	1.59404	1.20098e-09
TNFAIP3	0.716642	1.49831e-09
FNDC3B	0.673443	1.53436e-09
SYNGR2	0.671832	1.57806e-09
SNX9	0.71531	1.60132e-09
PREX2	0.895031	1.82066e-09
SYNGAP1	1.11139	1.9155e-09
RIMKLA	1.54662	1.92971e-09
LDB1	0.755918	2.49706e-09
LAMA5	1.18112	2.73057e-09
AFF3	0.97878	3.37121e-09
CNTNAP1	0.948341	3.73876e-09
RRAD	0.803719	3.75072e-09
ADAMTS1	0.677128	3.9588e-09
PGPEP1	1.30178	4.27294e-09
WARS	0.776154	4.59603e-09
VSIR	1.47206	4.68131e-09
IGFBP7	0.591273	5.0732e-09
SEZ6L2	0.797287	5.95561e-09
SP140	1.18571	6.4998e-09
TXNIP	0.631796	6.88148e-09
PMM1	0.928012	7.44206e-09
TRIM8	0.634996	9.66927e-09
ZCCHC14	0.885337	9.66927e-09
GREB1	1.80942	1.21194e-08
PNPLA6	0.722747	1.2459e-08
NOP53	0.69492	1.41074e-08
GALNT7	0.61888	1.49254e-08
STAT1	0.597871	1.65633e-08
SVIL	0.656686	1.69342e-08
THBS3	1.38064	1.78003e-08
ATP6AP1	0.674829	1.9411e-08
CBX7	1.29063	2.19151e-08
IFIT3	0.947806	2.29064e-08
HMGCL	1.11482	2.30506e-08
PAPLN	0.706878	2.48445e-08
RRAGD	0.733364	2.51302e-08
TP53INP2	0.897109	2.7887e-08
CD320	0.65396	3.21235e-08
ADGRE5	1.06406	3.26923e-08
ASS1	0.642405	3.82242e-08
RGL1	1.53484	4.17888e-08
AC020916.1	0.910786	4.4677e-08
KIAA0319L	0.593135	4.60684e-08
KLC4	1.00016	5.78904e-08
PLEKHB2	0.583259	5.98662e-08
LOXL4	1.09309	6.05272e-08
HLA-B	0.68313	6.20694e-08
NCR3LG1	1.40585	6.57152e-08
KHNYN	0.663267	6.57416e-08
SSC5D	1.14429	7.4466e-08
PHF21A	0.993396	7.60582e-08
TRIB1	0.893807	8.05955e-08
WWTR1	0.604921	8.97752e-08
PLAU	0.882383	9.61278e-08
TMEM140	1.91477	9.80145e-08
MINDY2	0.951786	9.99408e-08
SIGIRR	1.24393	1.11944e-07
PHLDA3	0.659127	1.28952e-07
FBXL19	0.778624	1.53319e-07
DNAAF5	0.602594	1.55775e-07
MAN1B1	0.638416	1.60324e-07
MYO1D	0.878598	1.62681e-07
FHOD3	0.713167	1.74364e-07
PDCD4	0.802663	1.97169e-07
MPV17	0.924607	2.04249e-07
NFKBIE	0.756538	2.0934e-07
NEFL	0.617224	2.18162e-07
ABHD4	0.794859	2.22201e-07
PTPRG	0.620522	2.44169e-07
STC1	1.20662	2.92334e-07
BIRC3	0.583554	3.20903e-07
HK3	2.21542	3.26142e-07
TMEM173	0.760222	3.29149e-07
CEBPB	0.874249	3.40171e-07
GNPTG	0.756018	3.44893e-07
GPR137B	0.957461	3.47245e-07
SYNE1	0.880203	4.32778e-07
FAH	0.720588	5.32157e-07
MAPK13	0.594247	5.40039e-07
PLXND1	0.962235	5.47773e-07
PBX2	0.724137	6.22166e-07
BTN3A1	0.770748	6.95267e-07
SPRYD3	0.777598	6.95267e-07
SETD7	0.684226	7.02011e-07
NLRP1	1.02907	7.02011e-07
PBXIP1	0.800711	7.60635e-07
ITGB2-AS1	1.13295	7.6679e-07
BCAT2	0.649074	7.79335e-07
DOCK6	0.84185	8.50662e-07
NRP1	0.597413	8.68151e-07
F2RL2	1.74999	8.72307e-07
EHBP1L1	0.659175	9.0475e-07
SULT1C4	0.661939	9.4798e-07
GGT7	0.792489	9.4799e-07
FDXR	0.86806	1.02769e-06
ZNF462	0.948241	1.03203e-06
TUBGCP2	0.614984	1.0847e-06
SGSM2	0.645385	1.08682e-06
BBC3	0.92489	1.20693e-06
GDPD5	0.861928	1.35018e-06
NRIP1	0.740934	1.39306e-06
MMP10	2.0425	1.48305e-06
CLN8	0.819461	1.48456e-06
FAS	0.714452	1.50156e-06
TNKS1BP1	0.615631	1.50269e-06
SPRED3	1.7756	1.59416e-06
HLA-E	0.611322	1.6431e-06
ATOX1	0.701378	1.70653e-06
TSC22D3	1.19539	1.81587e-06
MVD	0.764316	1.87862e-06
TMC8	1.85771	1.93028e-06
TMEM178B	0.60601	1.96996e-06
SQLE	0.602706	2.27819e-06
RPUSD4	0.716563	2.35092e-06
CACNB3	0.607933	2.46345e-06
CLIP2	0.752224	2.69248e-06
CLIP3	1.53024	2.81723e-06
DNMT3B	0.737456	2.86911e-06
MYO1F	1.97936	2.89327e-06
GPNMB	1.85064	3.18831e-06
MYLK2	1.75337	3.24718e-06
PNRC1	0.712019	3.25564e-06
BMF	1.35551	3.32078e-06
TM7SF2	1.47176	3.88338e-06
PTPRM	0.622501	3.94768e-06
NBR1	0.604807	4.1301e-06
C8orf58	0.859277	4.20033e-06
GPRC5C	0.982401	4.31376e-06
EML3	0.702008	4.62872e-06
LMNTD2	1.22815	4.68762e-06
KDM5B	0.68216	4.95453e-06
GUCY1A1	0.971087	4.95453e-06
CGN	1.03219	5.33565e-06
SH3PXD2A	0.676448	5.33565e-06
RAB3D	1.41048	5.50875e-06
FNIP2	0.755793	6.25005e-06
GYPC	0.656217	6.39625e-06
CYP4V2	0.981479	6.49738e-06
SOCS3	0.882913	6.63942e-06
NADSYN1	0.617074	7.29794e-06
RSAD2	1.48659	7.43867e-06
PCNX2	0.827535	7.45196e-06
HPS1	0.716137	7.4561e-06
EGR1	1.0009	8.06873e-06
SMPD1	0.596979	8.08243e-06
MEGF8	0.628523	8.37323e-06
C19orf24	0.626927	8.4203e-06
AC074143.1	0.681696	8.93628e-06
ZNF397	0.965308	9.17116e-06
RNF149	0.708546	9.38358e-06
ACP2	0.85391	9.46668e-06
KIF3C	0.580571	9.50255e-06
TKFC	0.844393	9.571e-06
CELSR3	0.818826	9.87963e-06
GOLGA1	0.828343	9.87963e-06
MSC	1.24917	1.01703e-05
AC003092.1	0.719447	1.03278e-05
VEGFB	0.688349	1.03758e-05
IFI44	1.1851	1.1063e-05
SEMA4D	0.603994	1.15394e-05
TRANK1	1.21979	1.2027e-05
NRP2	0.590409	1.28024e-05
DGKH	0.685188	1.35473e-05
BTN2A2	0.696285	1.42513e-05
ST6GALNAC4	1.07844	1.4558e-05
DPY19L1	0.615572	1.63451e-05
PHPT1	0.624524	1.81229e-05
SESN1	0.842249	1.8161e-05
IL1B	1.4313	1.88602e-05
DACT1	1.48841	2.13488e-05
F2R	0.630006	2.16598e-05
LYST	0.875805	2.23564e-05
DDB2	0.599459	2.55827e-05
AP002761.4	1.26887	2.70496e-05
C1R	1.12993	2.71369e-05
IRF7	1.04909	2.77763e-05
RFTN1	0.610774	2.83129e-05
ULK3	0.842396	3.23638e-05
LAT2	1.70144	3.37049e-05
ARHGEF10L	0.84873	3.46993e-05
P2RX4	0.686128	3.51834e-05
HMGCS1	0.597343	3.80395e-05
TOMM7	0.606056	4.1556e-05
ZP3	0.872846	4.1556e-05
LINC00963	0.90955	4.20211e-05
TRPV2	1.49648	4.20211e-05
MIA3	0.607885	4.25704e-05
ZNF608	0.593389	4.67257e-05
ELOVL6	0.774419	4.95957e-05
NRN1	0.926732	4.99896e-05
EXD2	0.700205	5.07316e-05
UBA6-AS1	0.783122	5.19898e-05
OLFML2B	1.844	5.49253e-05
SPAG4	0.744231	5.5656e-05
ADAMTS15	0.950545	5.59034e-05
PLXNB1	0.591791	5.95704e-05
GLIS2	0.686859	6.22471e-05
DENND6B	1.37701	6.25374e-05
NBDY	0.707954	6.29252e-05
ISG15	0.94582	6.50966e-05
TRIAP1	0.659218	6.578e-05
RINL	1.43352	6.59641e-05
PTGES	1.68617	6.81702e-05
CEACAM19	1.53488	7.10169e-05
CCDC71L	0.6691	7.22809e-05
KIFC2	0.60514	7.28804e-05
TSC1	0.687506	7.41025e-05
HPS4	0.598815	7.41025e-05
ARHGEF37	1.1732	7.51214e-05
CUEDC2	0.75621	7.51456e-05
MANBA	0.639071	7.98535e-05
DUSP6	1.69955	8.33341e-05
FERMT3	1.51222	8.65908e-05
ZFP36	1.02335	8.7519e-05
IMPACT	0.701859	8.82672e-05
PKD2	0.641947	8.99884e-05
PMVK	0.705139	9.31907e-05
FILIP1L	0.813857	9.49114e-05
RIT1	0.625555	0.000104836
SLC4A7	0.746537	0.000110656
TGFBR3	1.0303	0.000116241
FAM160B1	0.718979	0.000116374
MTMR11	1.37769	0.000117252
HOOK2	0.677188	0.000121636
FAM214B	0.7974	0.000122908
TLE6	1.16646	0.000130001
C3AR1	1.49483	0.00013165
SQOR	0.652469	0.000136131
NSMCE1	0.685409	0.000141181
B3GAT3	0.601737	0.000143696
FRS2	0.711928	0.000145321
SMIM3	0.789348	0.000154401
CLU	0.59117	0.000157565
SAMD9L	1.23191	0.000178177
RGL2	0.613266	0.000178494
ULK1	0.636115	0.000179931
HLA-DPA1	1.39815	0.000186877
CERS4	0.641339	0.000187045
IDUA	0.875758	0.000192868
HYAL3	0.876995	0.000193158
WHRN	1.19282	0.000208481
KIRREL3	0.94546	0.000211135
MTURN	0.842488	0.000222068
UBE2L6	0.609612	0.000222272
GOLGA7B	0.764438	0.000232948
IFIH1	0.804694	0.000234309
DIXDC1	0.756037	0.000236737
DRAXIN	1.2969	0.000247316
CHD9	0.603948	0.000248165
ETV1	1.28369	0.000254961
PHF1	0.677612	0.000266891
C1S	1.00705	0.00026979
MAP3K2	0.608346	0.000275531
IFI27L2	0.983746	0.000276475
AC015813.1	1.15921	0.000280493
INHBE	0.966948	0.000303913
AC103740.2	0.787034	0.000307108
TLE4	0.868259	0.000319253
CASP4	0.641048	0.000321385
CD22	1.05541	0.000321385
LTBP3	1.36936	0.000355292
JARID2	0.71063	0.000370728
CHN1	0.602842	0.000386008
EPOR	0.854519	0.000395186
FAM118B	0.707513	0.00041469
HOMER3	0.720215	0.000420045
AC005083.1	1.09699	0.000428485
WDR54	0.77029	0.000438156
TLCD1	0.979962	0.000460501
SLC12A8	1.22561	0.000468328
STAP2	0.611833	0.000473085
FAM3C	0.595514	0.000481894
WSCD1	0.669417	0.000486915
POGLUT2	0.593073	0.000492538
ANKRD46	0.909023	0.000512567
KLF4	1.30253	0.000528335
MOAP1	0.669689	0.000529086
ZFHX3	0.581554	0.000558724
MXD1	1.12242	0.000591003
NME3	0.641277	0.000617283
TNFRSF10A	0.623712	0.000628515
SLC22A18	0.852853	0.000649576
EME2	1.02157	0.000682445
OBSCN	0.661564	0.000682651
TTLL1	1.20833	0.000693147
FAT4	0.764946	0.000706936
NAV3	0.665254	0.000706936
HAS3	0.687344	0.00073094
HDAC5	0.952279	0.000778466
MARCH3	0.789788	0.000815683
ETV5	0.841379	0.0008622
ABTB1	0.917997	0.000882855
NICN1	0.977893	0.000898721
IL27RA	0.757634	0.000901353
QRICH2	1.21295	0.000917124
CRTC1	0.718989	0.00091892
BTN3A3	0.78315	0.000928705
IL6R	0.82887	0.000941756
CTSK	1.46416	0.00096182
TRIM46	0.907018	0.00096731
CCDC57	0.770831	0.00096731
MPG	0.583565	0.000987741
BPHL	0.632495	0.00100144
NAB1	0.660179	0.00103145
BCL6	0.902134	0.00106223
LMBR1L	0.752419	0.00110559
AFMID	0.711989	0.00110559
LIPH	1.29679	0.00111987
DALRD3	0.650694	0.00114267
TGM5	0.861229	0.00115
PEX10	0.596912	0.00115228
IFITM1	1.31502	0.00118219
ZFYVE28	1.21943	0.00118547
LBHD1	0.942622	0.00120528
DYNC2H1	0.746926	0.001209
FUT4	0.660759	0.00121348
MAFB	1.60626	0.00122663
MTSS1	1.22976	0.00123198
PDK2	0.974047	0.00124644
MEGF9	0.824192	0.0012749
AGTRAP	0.912267	0.00127841
AC010761.1	0.902737	0.00129206
LAMTOR2	0.60391	0.00133677
RASSF4	0.645794	0.00140156
MFNG	1.1134	0.00148418
ARID3A	0.609855	0.00149711
LINC00957	1.16708	0.00155237
GCAT	1.07057	0.0016043
RHPN1	1.02848	0.00167583
C22orf46	0.616009	0.00170466
ZMAT3	0.690047	0.00171965
OCEL1	0.835786	0.00174048
NTHL1	0.701259	0.00176095
TFB1M	0.636544	0.001761
C5AR1	1.42807	0.00181025
SLITRK5	0.777182	0.00182467
CYTH4	1.36225	0.00183107
DNAH5	1.0822	0.00187766
KLHL20	0.730561	0.0019047
ALDH3A2	0.748163	0.0020055
GBP2	1.32478	0.00205766
MST1	1.11432	0.00217773
ACP5	1.01334	0.00217773
DMD	0.72874	0.00219235
RECK	0.7673	0.00219897
ACVRL1	1.01726	0.00223561
CYSTM1	0.583775	0.00226106
CAPN5	0.783986	0.00226717
ZFPM2-AS1	0.925932	0.00229632
AC005586.2	0.767392	0.00230619
CLSTN2	1.16539	0.00244265
SHANK1	0.8184	0.00244961
PARD6A	1.10961	0.00247153
UBE2E2	0.718019	0.0024904
TTLL3	0.84601	0.00250947
ABCC10	0.64491	0.00267694
ARNTL	0.849717	0.00268363
HLA-DRB1	1.22906	0.00274527
MMP9	1.1725	0.00275942
ACAD10	0.582186	0.00280289
APBB3	0.822999	0.00282067
FHL3	0.615363	0.00283615
DYRK1B	0.624123	0.00289476
NDUFAF8	0.607212	0.00289781
HNRNPLL	0.904963	0.0029381
GPANK1	0.609657	0.00297881
PLK3	0.752338	0.00304624
TTC28	0.71313	0.00312206
ABAT	1.11394	0.00312882
GGT4P	0.861174	0.00320161
AC005747.1	1.29069	0.00339885
SEPT7-AS1	1.18269	0.00341053
SIGLEC15	1.2364	0.00344974
DAB2IP	0.69055	0.00347892
DOCK8	1.1721	0.0036066
FRMD5	0.586087	0.00362661
FAM210B	0.601461	0.00363152
PDGFA	0.626019	0.00364196
ACVR2B	0.726665	0.00364664
MYD88	1.16957	0.00366837
PTPRB	0.918696	0.00373971
ATF3	0.679806	0.00378404
TRIM22	1.15768	0.00384432
BRWD1	0.601923	0.00384432
AC241952.1	0.955952	0.0040167
DECR2	0.676567	0.00424573
TSPAN31	0.637552	0.00427637
PPT2	0.91926	0.00441492
HSD11B1L	1.05332	0.00447243
GPR183	0.925044	0.00457858
PINLYP	1.02208	0.0046529
RDH10	0.774813	0.00468877
RGMB	0.698765	0.00476681
AHNAK2	0.905394	0.00480055
STN1	0.791934	0.00481462
HNMT	0.692485	0.00489665
MTHFR	0.697738	0.00493788
SH3BP5	0.657722	0.00508707
CPEB4	0.780381	0.00511247
MMP19	0.868972	0.00513753
ATP7A	0.642633	0.00515562
VPS9D1	0.656557	0.00527335
SAMD9	0.716843	0.00527808
VPS37C	0.643033	0.00533873
AC131571.1	1.01468	0.00536156
LRSAM1	0.726333	0.00566889
PCYOX1L	1.05128	0.00569651
ZBTB7C	1.15706	0.00581959
PLAG1	1.06915	0.00590142
SORL1	1.23464	0.00596466
TFAP2A	0.598535	0.00597721
NR1H3	0.992472	0.00603068
ADAMTS7	0.916048	0.00603068
KLHL24	0.598474	0.0062305
CKB	1.21231	0.00639427
GPR39	0.631193	0.00661698
AC007906.2	1.06221	0.00661698
PLXNC1	1.19094	0.00671799
TECPR2	0.659997	0.00677459
NAPEPLD	0.610863	0.00680021
PIK3R1	0.627686	0.00692015
CPQ	0.603253	0.00696921
CCDC191	1.07169	0.00705552
RAB20	0.622115	0.00720077
DHRS3	1.16116	0.00721165
SLC35E2B	0.582908	0.00722606
TCEA3	1.13787	0.00729626
LINC00174	0.917932	0.00729626
AP000569.1	1.07393	0.00733064
PPFIBP2	0.747717	0.00737983
ZBTB37	0.667307	0.00744724
MIR3142HG	0.937635	0.00754694
PDE4D	0.83619	0.0075602
AC087741.1	0.88174	0.00765614
PTX3	0.639429	0.00778888
LINC01814	1.13726	0.00782345
SPRY2	0.719595	0.00782811
CXCL6	0.920047	0.0078961
APH1B	0.976256	0.00794366
LTBP2	0.598308	0.00805294
KLHL28	0.703905	0.00832107
LINC01589	1.04413	0.00836371
EGLN3	0.590225	0.00836519
WDR45	0.580854	0.00850796
CC2D2A	0.629471	0.00910162
OSCAR	1.18769	0.00937818
ZNF503	0.589244	0.00957193
PLXNB3	0.593482	0.00961211
PDE4DIP	0.620919	0.0100738
CEACAM1	1.08952	0.0100828
LINC02310	0.97911	0.0102576
CCM2L	1.09165	0.0104847
DLG4	1.08328	0.0105155
AC055839.2	1.09859	0.0105963
ENPP3	0.984992	0.0106815
CLBA1	0.705549	0.0107041
FAM149B1	0.639986	0.0107097
SKAP1	0.85587	0.0108165
SLC25A45	1.04306	0.0115998
HOXA1	0.872329	0.0116871
AASS	0.714751	0.0117211
FAM86DP	0.610226	0.0120245
CCDC24	0.737486	0.0120525
MAST3	0.734077	0.0124058
JAK3	1.16704	0.0124196
ARRB1	0.657475	0.0127055
CAMK1D	0.785774	0.0127365
POLD4	0.925875	0.0129379
ARHGAP22	0.6441	0.0129751
SAMD5	0.626339	0.0130438
ERMARD	0.593651	0.0131781
RTL5	0.71165	0.013503
STXBP5-AS1	0.965245	0.0135933
C19orf66	0.613421	0.013643
SEC31B	0.608539	0.0137413
DUSP5	0.593473	0.0137556
SLC35D2	0.755839	0.0141092
LONRF1	0.586375	0.0141808
LINC01426	0.921923	0.0142655
STAG3L5P	0.646561	0.0143564
TMOD2	0.762579	0.0143615
TEF	0.694208	0.0143926
WIPF1	1.1042	0.0147668
SCG2	1.02765	0.0148481
RGS17	0.748777	0.0150771
LACC1	0.801355	0.0150884
IL18	0.967815	0.0155062
TVP23B	0.581238	0.0156256
DOCK11	0.707614	0.015704
DHX58	0.871751	0.0157203
ENTPD5	0.747884	0.015991
DDX60	0.62274	0.0161416
ITGAM	1.04933	0.0167723
ARRB2	0.676455	0.0168706
MEX3A	0.722704	0.0170442
AHDC1	0.669439	0.0170884
RGS20	0.780666	0.0170897
MYL5	0.78599	0.0171852
ADAMTS10	0.788738	0.0173296
TRERF1	1.0569	0.0176413
CCDC159	0.988016	0.0180692
NUDT14	0.663891	0.01881
SLC38A9	0.68975	0.0188855
SPOCK2	0.98083	0.0189088
ZC3H10	0.754939	0.0189163
NOL4L	0.746822	0.0189163
MORN4	0.896746	0.019201
AC104083.1	0.968842	0.0192511
SERPINB2	0.787981	0.0192511
FYN	1.03671	0.0193125
LMF1	0.610692	0.0194522
GEMIN8	0.643715	0.0196012
TRIM23	0.69841	0.0197099
SLC26A11	0.722979	0.0197494
TUBG2	0.599344	0.019763
EPHX2	0.671718	0.0204558
SEMA3F	0.602832	0.0207881
ADAMTS13	0.948493	0.0213534
LPAR2	0.807614	0.0214562
SLC8A1	0.846538	0.0215838
BMT2	0.642688	0.0221415
ETFB	0.594422	0.0222353
DENND1C	0.777193	0.0223719
AKAP6	0.930206	0.0230291
MX1	1.01755	0.0231856
ZNF333	0.68495	0.0233571
TNRC6C	0.708297	0.0234822
BDH2	0.596631	0.0235186
KDM7A	0.868928	0.0235333
ADAM8	0.980495	0.0246151
NR4A2	1.14879	0.0248305
AC124798.1	0.883734	0.0248305
DNAJC18	0.719065	0.0257626
TMEM255B	0.720187	0.0260086
CXCL1	0.676276	0.0262427
IFT140	0.594421	0.0266235
FAM155A	0.680427	0.0267774
GRIN2A	0.852058	0.0269691
CXCL2	0.742097	0.0271567
PREX1	0.958563	0.0273973
ARVCF	0.644329	0.0274823
KCNN4	1.05538	0.0277305
TMEM47	0.626994	0.0278482
TLL1	0.940864	0.0284357
FIBCD1	0.58769	0.0284968
THAP8	0.625178	0.0286845
C4orf47	0.95649	0.0295173
TSPAN10	0.651811	0.0304932
GOLT1A	0.945121	0.0309724
MZF1	0.584327	0.0313764
CXCL3	1.02276	0.0320096
GNG4	0.613389	0.0320222
ITGAX	0.65687	0.0320984
STK19	0.724265	0.0323305
SEMA3B	0.616492	0.0327937
MPP4	0.946289	0.0329187
GGN	0.723468	0.0329534
DNAH17	0.921751	0.033007
TIGAR	0.666012	0.0333329
TRIM66	0.602294	0.0336723
SMIM14	0.674168	0.0338725
SLC15A3	1.39723	0.0338893
CD163L1	0.780347	0.034139
ANKRD29	0.788755	0.0347143
PILRA	0.803574	0.0349915
CXCL8	0.964983	0.0355591
CCDC113	0.884455	0.0359708
ZNF843	0.929088	0.0364915
KPNA5	0.690932	0.0370756
TMEM53	0.645871	0.0373249
ZNF561-AS1	0.695475	0.0376789
HIVEP3	0.804176	0.0378662
ZDHHC11	0.893387	0.0379498
SNCG	0.905087	0.0396153
TCF4	0.851439	0.0399811
CBLN3	0.789856	0.0400401
LINC00623	0.711113	0.0403042
CHST2	0.974295	0.0407098
BTBD19	0.692465	0.041547
AC005674.2	0.816169	0.0416402
ZNF25	0.684623	0.0417416
PIK3AP1	0.693369	0.0419754
AC102945.2	0.663833	0.0420053
C3orf62	0.720776	0.0429712
IFIT1	0.738866	0.043056
SWI5	0.639737	0.043112
HEXD	0.639502	0.0432072
RGS4	0.883483	0.0434919
MMP1	0.616737	0.0435985
RFX3	0.889747	0.0444656
LINC02657	0.907355	0.0447421
CCDC28B	0.737287	0.0448462
BDH1	0.658191	0.0452371
VWCE	0.881314	0.0453257
MIR34AHG	0.622116	0.0454316
THAP6	0.601602	0.0456304
GTDC1	0.644751	0.0456449
SCML2	0.662852	0.0458666
STARD10	0.624018	0.0460901
DISP1	0.63699	0.0464257
CCL28	0.714778	0.0470832
TATDN3	0.665555	0.0476211
AL359643.3	0.788121	0.0476681
EXD3	0.639464	0.0498245
JAK1	0.550466	2.59664e-08
LAMB1	0.538949	2.90318e-08
HLA-A	0.536544	3.82349e-08
RPLP0	0.501447	4.93493e-08
GNAI2	0.56228	4.96896e-08
MXRA8	0.572974	5.64557e-08
RPS12	0.51139	9.72902e-08
TMEM132A	0.546901	2.0942e-07
S100A6	0.500003	2.26844e-07
ARL4C	0.530958	2.46689e-07
SNHG29	0.512501	2.48214e-07
CTSA	0.559643	2.70284e-07
B2M	0.509184	3.29292e-07
GNS	0.531461	7.26979e-07
S100A16	0.521922	7.42486e-07
PTPRJ	0.579842	7.6679e-07
PRDX5	0.527108	9.4798e-07
PFKL	0.513233	9.98458e-07
LIPA	0.577788	1.01144e-06
LAMA3	0.51573	1.01287e-06
CAPG	0.534265	1.07652e-06
CIRBP	0.554756	1.30361e-06
IL6ST	0.523706	1.35185e-06
IGF2R	0.560847	1.35314e-06
TRIOBP	0.573542	1.37513e-06
NORAD	0.514311	2.28251e-06
P3H2	0.532945	3.12023e-06
MAP4K4	0.504228	3.13643e-06
RPS28	0.520287	3.88131e-06
AP1S1	0.541308	4.18451e-06
HECTD3	0.546174	6.53936e-06
CST3	0.538008	7.24812e-06
ORAI2	0.547609	7.50346e-06
JAG1	0.535253	7.53065e-06
KDM2A	0.505932	1.03041e-05
CYBA	0.544219	1.16442e-05
CUX1	0.52282	1.28175e-05
SLC25A37	0.556611	1.48785e-05
ATRN	0.532507	1.48785e-05
FDFT1	0.52254	1.66524e-05
PARP10	0.570556	1.71779e-05
GPR107	0.560494	1.82953e-05
GUK1	0.518857	1.90225e-05
CSTB	0.50678	2.01495e-05
KANK2	0.556725	2.98313e-05
SACS	0.500016	3.84629e-05
NPC1	0.507256	4.1556e-05
FAM171A1	0.554688	4.22001e-05
FMNL3	0.562189	6.55854e-05
CC2D1B	0.532701	7.49126e-05
UBE2O	0.526198	7.96734e-05
NDUFB10	0.571311	8.96978e-05
FADS2	0.524605	9.60056e-05
EXOC4	0.501529	0.000101932
ATP13A2	0.57485	0.000103407
HEXA	0.533947	0.000108652
NID1	0.567816	0.000127343
ATP6V0E2	0.546676	0.000139371
ABCC5	0.554885	0.000143696
SORT1	0.513697	0.000178884
HMGCR	0.501589	0.000183048
LOX	0.527936	0.000207826
AC010618.1	0.501729	0.000220707
GPR108	0.530568	0.000231951
LYPLA2	0.518256	0.000279203
LTBP4	0.575721	0.000288568
ORAI3	0.577265	0.000291255
EBI3	0.545819	0.000292056
ARMC9	0.577266	0.000294953
PABPC1L	0.507729	0.000308583
GDE1	0.529059	0.000322501
MACC1	0.513289	0.000383153
MSMO1	0.554458	0.000399824
POLR3A	0.557713	0.000424133
NCDN	0.504222	0.000439918
WDR18	0.563116	0.000451205
CASC4	0.527043	0.000466347
CD74	0.568337	0.000500571
PCGF2	0.557114	0.000540693
PRKAR1B	0.516264	0.000552293
ANKFY1	0.512154	0.00056463
MCRIP1	0.577448	0.000581403
SLC50A1	0.529133	0.000617692
LRRC8E	0.505404	0.000704839
SLC39A10	0.521525	0.00075207
ATP6V1G1	0.535734	0.000778068
VASN	0.550427	0.000778466
PPM1F	0.520279	0.000781358
KIAA1671	0.518098	0.000785817
PNRC2	0.535633	0.000821123
PLEKHA1	0.534229	0.000851283
RNF19B	0.511266	0.000912446
DEAF1	0.547881	0.000919289
ZMYM2	0.542086	0.000969019
ANK2	0.517485	0.00104233
KLF3	0.559539	0.00112063
NKIRAS2	0.53083	0.00114385
FAM168A	0.51223	0.00124482
ACSL1	0.525956	0.00135816
CALCOCO1	0.553952	0.00139912
ZBTB7B	0.51997	0.00149845
STARD13	0.576044	0.00154543
BTN3A2	0.535286	0.00158442
TET3	0.54318	0.00172096
NECAP2	0.523492	0.00172903
ATXN1	0.56874	0.00178442
VPS13C	0.524333	0.00191213
COQ8A	0.566277	0.00191472
RGS12	0.559704	0.00202335
UNC93B1	0.554335	0.00222952
METRN	0.508527	0.00227427
MYOM3	0.570888	0.00244009
BASP1	0.568714	0.00252799
B4GALT7	0.554009	0.00263148
VPS35L	0.529911	0.00264844
MCRIP2	0.575902	0.00313011
SAT1	0.511897	0.00334347
RNF128	0.573523	0.00334499
KLHL29	0.512201	0.00390699
REV3L	0.526721	0.00417826
RPS6KC1	0.572062	0.0044007
SCPEP1	0.542449	0.00454774
PLD2	0.558865	0.00478565
OXCT1	0.572615	0.0051058
ZNF581	0.567423	0.00531445
IGF2BP3	0.567656	0.00531861
COMMD5	0.55882	0.00534817
ATG16L2	0.553571	0.00560553
DTX4	0.543133	0.0059229
NREP	0.577491	0.00601664
DSTYK	0.515968	0.00601869
SPTBN2	0.545404	0.00604485
TMEM102	0.537136	0.00644
ATG14	0.559571	0.00651166
PAN2	0.539805	0.00679179
CDH24	0.562275	0.00699465
MFSD6	0.566278	0.00700637
CLIP4	0.507356	0.00705574
ARSJ	0.571993	0.0073791
RPRD1A	0.556688	0.00778694
MFAP3	0.530431	0.00799568
TIMM8B	0.524374	0.00871236
TNRC6B	0.526538	0.00915578
TPK1	0.52994	0.0101977
GDF11	0.541839	0.0102819
MEF2A	0.521742	0.0105771
KCTD1	0.557862	0.0106935
ACSF3	0.512886	0.0107585
AGL	0.538418	0.0113514
IL7R	0.537784	0.0113576
CYTH1	0.512693	0.0116871
PNPLA8	0.502269	0.0119819
SLC11A1	0.539061	0.0120824
RAB11FIP2	0.515123	0.0124264
SUSD1	0.512356	0.0126203
PCSK1N	0.55955	0.0126683
TBC1D2	0.577154	0.0135096
BISPR	0.570217	0.0138714
CTXN1	0.564585	0.0143731
JOSD2	0.527839	0.0145094
NFKBIL1	0.500719	0.0161851
LAPTM5	0.511658	0.016626
ZBTB5	0.560917	0.0167723
TNFRSF10D	0.535543	0.0178968
TBC1D7	0.549607	0.0179622
ZBTB17	0.501697	0.0180386
SMIM29	0.578674	0.0188238
FAM102A	0.525515	0.0192511
VAMP2	0.508681	0.0204558
EXOSC4	0.529332	0.0206716
TRIM32	0.52951	0.0209272
PGM2L1	0.551052	0.0209272
STK38L	0.521261	0.0218613
RHBDF1	0.505731	0.0228653
CYB561D1	0.516429	0.0234345
KRT7	0.553012	0.0245583
TMEM144	0.573475	0.0245591
ALDH1A3	0.517209	0.0245979
BNC2	0.509709	0.0246151
EXTL2	0.531975	0.0248592
PLA2G6	0.570127	0.0250781
CD27-AS1	0.553076	0.0284197
CHRNB1	0.576396	0.0295344
TCP11L1	0.56583	0.0297113
ITGB7	0.540334	0.0304866
BTG2	0.566862	0.0312121
LMLN	0.577112	0.0326847
ATG7	0.509693	0.0327936
FBXW9	0.521154	0.0342879
TRPT1	0.501653	0.0350405
LINC00511	0.579663	0.0362556
EVA1B	0.508188	0.0375916
NUDT16L1	0.544082	0.0379987
TMEM135	0.529115	0.0409777
ENO3	0.508261	0.041436
SLC27A1	0.518175	0.0418552
SLC25A29	0.504302	0.0433088
NRSN2-AS1	0.547036	0.0457332
CARD19	0.576399	0.0473747
TRIM9	0.545124	0.0481595
