# Supplementary material for: PML restrains p53 activity and cellular senescence in clear cell renal cell carcinoma
Source: EMBO Mol Med. 2024 May 10;16(6):7. doi: 10.1038/s44321-024-00077-3 (PMC11178789; doi:10.1038/s44321-024-00077-3)
Supplement: Supplementary file 3 — Source data Fig. 1 [file 44321_2024_77_MOESM3_ESM.zip]

Archive with 50 entries (39 files):
- EMM-2024-19519_SourceDataFor_Figure1/
- EMM-2024-19519_SourceDataFor_Figure1/Figure1.xlsx
- __MACOSX/
- __MACOSX/EMM-2024-19519_SourceDataFor_Figure1/
- __MACOSX/EMM-2024-19519_SourceDataFor_Figure1/._Figure1.xlsx
- EMM-2024-19519_SourceDataFor_Figure1/Figure1K_ImageData/
- EMM-2024-19519_SourceDataFor_Figure1/Figure1K_ImageData/MDA-MB-231/
- EMM-2024-19519_SourceDataFor_Figure1/Figure1K_ImageData/MDA-MB-231/MAX_231 ATO Release 6h.jpg
- __MACOSX/EMM-2024-19519_SourceDataFor_Figure1/Figure1K_ImageData/
- __MACOSX/EMM-2024-19519_SourceDataFor_Figure1/Figure1K_ImageData/MDA-MB-231/
- __MACOSX/EMM-2024-19519_SourceDataFor_Figure1/Figure1K_ImageData/MDA-MB-231/._MAX_231 ATO Release 6h.jpg
- EMM-2024-19519_SourceDataFor_Figure1/Figure1K_ImageData/MDA-MB-231/MAX_231 Release 3h.jpg
- __MACOSX/EMM-2024-19519_SourceDataFor_Figure1/Figure1K_ImageData/MDA-MB-231/._MAX_231 Release 3h.jpg
- EMM-2024-19519_SourceDataFor_Figure1/Figure1K_ImageData/MDA-MB-231/MAX_231 Veh.jpg
- __MACOSX/EMM-2024-19519_SourceDataFor_Figure1/Figure1K_ImageData/MDA-MB-231/._MAX_231 Veh.jpg
- EMM-2024-19519_SourceDataFor_Figure1/Figure1K_ImageData/MDA-MB-231/MAX_231 ATO 48h.jpg
- __MACOSX/EMM-2024-19519_SourceDataFor_Figure1/Figure1K_ImageData/MDA-MB-231/._MAX_231 ATO 48h.jpg
- __MACOSX/EMM-2024-19519_SourceDataFor_Figure1/Figure1K_ImageData/._MDA-MB-231
- EMM-2024-19519_SourceDataFor_Figure1/Figure1K_ImageData/RCC4/
- EMM-2024-19519_SourceDataFor_Figure1/Figure1K_ImageData/RCC4/.DS_Store
- __MACOSX/EMM-2024-19519_SourceDataFor_Figure1/Figure1K_ImageData/RCC4/
- __MACOSX/EMM-2024-19519_SourceDataFor_Figure1/Figure1K_ImageData/RCC4/._.DS_Store
- EMM-2024-19519_SourceDataFor_Figure1/Figure1K_ImageData/RCC4/MAX_RCC4 Release 3h.jpg
- __MACOSX/EMM-2024-19519_SourceDataFor_Figure1/Figure1K_ImageData/RCC4/._MAX_RCC4 Release 3h.jpg
- EMM-2024-19519_SourceDataFor_Figure1/Figure1K_ImageData/RCC4/RCC4 Release 6h .jpg
- __MACOSX/EMM-2024-19519_SourceDataFor_Figure1/Figure1K_ImageData/RCC4/._RCC4 Release 6h .jpg
- EMM-2024-19519_SourceDataFor_Figure1/Figure1K_ImageData/RCC4/MAX_RCC4 Veh.jpg
- __MACOSX/EMM-2024-19519_SourceDataFor_Figure1/Figure1K_ImageData/RCC4/._MAX_RCC4 Veh.jpg
- EMM-2024-19519_SourceDataFor_Figure1/Figure1K_ImageData/RCC4/MAX_RCC4 ATO 48h.jpg
- __MACOSX/EMM-2024-19519_SourceDataFor_Figure1/Figure1K_ImageData/RCC4/._MAX_RCC4 ATO 48h.jpg
- __MACOSX/EMM-2024-19519_SourceDataFor_Figure1/Figure1K_ImageData/._RCC4
- __MACOSX/EMM-2024-19519_SourceDataFor_Figure1/._Figure1K_ImageData
- EMM-2024-19519_SourceDataFor_Figure1/Figure1E_ImageData/
- EMM-2024-19519_SourceDataFor_Figure1/Figure1E_ImageData/MAX_MDA-MB-231.jpg
- __MACOSX/EMM-2024-19519_SourceDataFor_Figure1/Figure1E_ImageData/
- __MACOSX/EMM-2024-19519_SourceDataFor_Figure1/Figure1E_ImageData/._MAX_MDA-MB-231.jpg
- EMM-2024-19519_SourceDataFor_Figure1/Figure1E_ImageData/ZoomIn_RCC4.jpg
- __MACOSX/EMM-2024-19519_SourceDataFor_Figure1/Figure1E_ImageData/._ZoomIn_RCC4.jpg
- EMM-2024-19519_SourceDataFor_Figure1/Figure1E_ImageData/ZoomIn_MDA-MB-231_4.jpg
- __MACOSX/EMM-2024-19519_SourceDataFor_Figure1/Figure1E_ImageData/._ZoomIn_MDA-MB-231_4.jpg
- EMM-2024-19519_SourceDataFor_Figure1/Figure1E_ImageData/MAX_RCC4.jpg
- __MACOSX/EMM-2024-19519_SourceDataFor_Figure1/Figure1E_ImageData/._MAX_RCC4.jpg
- EMM-2024-19519_SourceDataFor_Figure1/Figure1E_ImageData/ReadMe.docx
- __MACOSX/EMM-2024-19519_SourceDataFor_Figure1/Figure1E_ImageData/._ReadMe.docx
- __MACOSX/EMM-2024-19519_SourceDataFor_Figure1/._Figure1E_ImageData
- EMM-2024-19519_SourceDataFor_Figure1/Figure1F.png
- __MACOSX/EMM-2024-19519_SourceDataFor_Figure1/._Figure1F.png
- EMM-2024-19519_SourceDataFor_Figure1/Figure1A.png
- __MACOSX/EMM-2024-19519_SourceDataFor_Figure1/._Figure1A.png
- __MACOSX/._EMM-2024-19519_SourceDataFor_Figure1
