# Supplementary material for: PML restrains p53 activity and cellular senescence in clear cell renal cell carcinoma
Source: EMBO Mol Med. 2024 May 10;16(6):7. doi: 10.1038/s44321-024-00077-3 (PMC11178789; doi:10.1038/s44321-024-00077-3)
Supplement: Supplementary file 3 — Source data Fig. 1 [file 44321_2024_77_MOESM3_ESM.zip › EMM-2024-19519_SourceDataFor_Figure1/Figure1.xlsx]

## Sheet:  Fig 1E
ImageNumber	ObjectNumber	FileName_RAW	AreaShape_Area	AreaShape_Eccentricity	AreaShape_FormFactor	Intensity_MeanIntensity_OrigBlue_bkg_sub	Intensity_MeanIntensity_OrigRed_bkg_sub	Parent_Nuclei
1	1	01_RCC4_1.tif	3	0.816496580927726	3.23407e+16	0.5462628106276194	0.14288547883431116	2
1	2	01_RCC4_1.tif	9	0.6945875203623408	1.66464e+16	0.5830963783793979	0.14526419010427263	2
1	3	01_RCC4_1.tif	1	0.0	inf	0.5079728364944458	0.10695048421621323	1
1	4	01_RCC4_1.tif	21	0.9251380947900609	0.9318416243440961	0.4573361447879246	0.17072084546089172	1
1	5	01_RCC4_1.tif	13	0.7993330719290006	1.39323e+16	0.5531430450769571	0.09932919176152119	1
1	6	01_RCC4_1.tif	6	0.7905694150420949	2.0944e+16	0.6274967392285665	0.09650059541066487	1
1	7	01_RCC4_1.tif	16	0.5083541641390434	1341465907380300	0.6191214490681887	0.17797169229015708	2
1	8	01_RCC4_1.tif	30	0.4509717590117593	1293629002686350	0.47607639531294504	0.29515882531801857	2
1	9	01_RCC4_1.tif	18	0.4769224904060803	1.32392e+16	0.4594440625773536	0.2127429809835222	2
1	10	01_RCC4_1.tif	3	0.816496580927726	3.23407e+16	0.5218839744726816	0.11632460604111354	1
1	11	01_RCC4_1.tif	26	0.38411063979868787	1.15371e+16	0.5448198467493057	0.1394005551790962	1
1	12	01_RCC4_1.tif	18	0.4769224904060803	1.32392e+16	0.3725532665848732	0.17431821839676964	2
1	13	01_RCC4_1.tif	14	0.2036532699906393	1500400304239230	0.4346281737089157	0.16254019098622458	2
1	14	01_RCC4_1.tif	30	0.4509717590117594	1293629002686350	0.37855853835741676	0.2775677132109801	2
1	15	01_RCC4_1.tif	2	1.0	inf	0.4150148928165436	0.119684137403965	2
1	16	01_RCC4_1.tif	5	0.816496580927726	2.31732e+16	0.6098115384578705	0.21279620826244355	2
1	17	01_RCC4_1.tif	16	0.5773502691896258	1.47968e+16	0.41760033927857876	0.21127260103821754	2
1	18	01_RCC4_1.tif	10	0.6123724356957945	1612290114395410	0.5464606553316116	0.2286915324628353	2
1	19	01_RCC4_1.tif	15	0.4898979485566357	1446802115179030	0.49461304346720375	0.11085374106963476	1
1	20	01_RCC4_1.tif	4	0.7905694150420949	2.35363e+16	0.5174029096961021	0.12260242737829685	1
1	21	01_RCC4_1.tif	5	0.816496580927726	2.31732e+16	0.37821013331413267	0.1664179414510727	2
1	22	01_RCC4_1.tif	31	0.3311758133602729	1249524838656440	0.5230728695469518	0.2822352998679684	2
1	23	01_RCC4_1.tif	2	1.0	inf	0.4439307451248169	0.25370413064956665	2
1	24	01_RCC4_1.tif	1	0.0	inf	0.41733425855636597	0.14824138581752777	1
1	25	01_RCC4_1.tif	24	0.5849866175853743	1.3278e+16	0.5363654221097628	0.2240895458186666	2
1	26	01_RCC4_1.tif	8	0.6123724356957945	1.82881e+16	0.6075283996760845	0.20692187454551458	2
1	27	01_RCC4_1.tif	17	0.2800560168056019	1.25036e+16	0.5141482563579783	0.25970227665760937	2
1	28	01_RCC4_1.tif	7	0.377964473009227	1.88654e+16	0.4689489815916334	0.22489182012421743	2
1	29	01_RCC4_1.tif	9	0.6945875203623408	1.66464e+16	0.4425421555836995	0.20300093624326918	2
1	30	01_RCC4_1.tif	12	0.6831300510639732	1.50796e+16	0.45329849670330685	0.10683985489110152	1
1	31	01_RCC4_1.tif	8	0.6123724356957945	1.82881e+16	0.46098077669739723	0.24978828057646751	2
1	32	01_RCC4_1.tif	19	0.3942680667296091	1.28015e+16	0.5261230406008268	0.26102886231322037	2
1	33	01_RCC4_1.tif	1	0.0	inf	0.8164644837379456	0.13244830071926117	1
1	34	01_RCC4_1.tif	13	0.523556754446835	1.55715e+16	0.4930647680392632	0.22239672449918893	2
1	35	01_RCC4_1.tif	9	0.6945875203623408	1.66464e+16	0.5584903657436371	0.20429964860280356	2
1	36	01_RCC4_1.tif	18	0.5840132092439594	1.37447e+16	0.48972643580701614	0.2513906947440571	2
1	37	01_RCC4_1.tif	7	0.377964473009227	1.88654e+16	0.4720378390380314	0.2363971322774887	2
1	38	01_RCC4_1.tif	20	0.23354968324845668	1.1978e+16	0.594921788573265	0.3010154917836189	2
1	39	01_RCC4_1.tif	1	0.0	inf	0.584008514881134	0.08874647319316864	1
1	40	01_RCC4_1.tif	16	0.5773502691896258	1.47968e+16	0.6589760929346085	0.10051022190600634	1
1	41	01_RCC4_1.tif	18	0.4769224904060803	1.32392e+16	0.5520561453368928	0.27753617862860364	2
1	42	01_RCC4_1.tif	17	0.2970442628930021	1.37045e+16	0.4484123955754673	0.2148685674456989	2
1	43	01_RCC4_1.tif	3	0.816496580927726	3.23407e+16	0.6575620770454407	0.21657638251781464	2
1	44	01_RCC4_1.tif	6	0.674199862463242	1.93475e+16	0.5647363911072413	0.10084179043769836	1
1	45	01_RCC4_1.tif	16	0.5773502691896258	1.47968e+16	0.5633726064115763	0.2719453335739672	2
1	46	01_RCC4_1.tif	10	0.6831300510639732	1612290114395410	0.5287403643131257	0.19004958644509315	2
1	47	01_RCC4_1.tif	19	0.46240219449488373	1.28015e+16	0.4302530225954558	0.24602843977903066	2
1	48	01_RCC4_1.tif	1	0.0	inf	0.4111543595790863	0.1439536064863205	2
1	49	01_RCC4_1.tif	17	0.4839775141824608	1298111396050640	0.5700662644470439	0.241018043283154	2
1	50	01_RCC4_1.tif	7	0.7238845965239822	2.28312e+16	0.9565837042672294	0.07867987879684993	3
1	51	01_RCC4_1.tif	10	0.616419268128862	1.86565e+16	0.4293873578310013	0.12316472232341766	3
1	52	01_RCC4_1.tif	10	0.7662148937541976	1407244171415270	0.8690424680709838	0.07757839187979698	3
1	53	01_RCC4_1.tif	2	1.0	inf	0.8385671675205231	0.08648049831390381	3
1	54	01_RCC4_1.tif	7	0.3779644730092273	1.88654e+16	0.6186574058873313	0.10312483033963613	3
1	55	01_RCC4_1.tif	3	1.0	3769911184307750	0.6297245621681213	0.17212685445944467	3
1	56	01_RCC4_1.tif	22	0.7728365157495385	125731000235922	0.5690983872522007	0.4135576466267759	3
1	57	01_RCC4_1.tif	23	0.12869789041755736	1314460457011910	0.6011789117170416	0.22398917215025943	3
1	58	01_RCC4_1.tif	3	0.816496580927726	3.23407e+16	0.5352559487024943	0.26500343283017475	3
1	59	01_RCC4_1.tif	9	0.0	1.76715e+16	0.7413951688342624	0.09149478955401315	4
1	60	01_RCC4_1.tif	50	0.6426389207593957	1.04802e+16	0.6547740763425827	0.3270615753531456	3
1	61	01_RCC4_1.tif	5	0.816496580927726	2.31732e+16	0.8644632458686828	0.16237124651670456	3
1	62	01_RCC4_1.tif	21	0.5447968914816204	1.25769e+16	0.6942992806434631	0.1182697709827196	4
1	63	01_RCC4_1.tif	3	0.816496580927726	3.23407e+16	0.34293126066525775	0.09000279506047566	4
1	64	01_RCC4_1.tif	15	0.4898979485566357	1446802115179030	0.6306105971336364	0.12559090654055277	4
1	65	01_RCC4_1.tif	5	0.9380831519646858	2143429006056050	0.3410147219896317	0.08818799108266831	4
1	66	01_RCC4_1.tif	2	1.0	inf	0.6792477071285248	0.10682078450918198	4
1	67	01_RCC4_1.tif	2	1.0	inf	0.7482261061668396	0.09467459842562675	4
1	68	01_RCC4_1.tif	1	0.0	inf	0.19673456251621246	0.07205310463905334	4
1	69	01_RCC4_1.tif	10	0.6123724356957946	1612290114395410	0.6972075819969177	0.09150072317570448	4
1	70	01_RCC4_1.tif	9	0.6945875203623408	1.66464e+16	0.6946754289997948	0.08813780463404125	4
1	71	01_RCC4_1.tif	25	0.4632594326811828	1.19079e+16	0.7463602483272552	0.12263675853610038	4
1	72	01_RCC4_1.tif	6	0.7905694150420949	2.0944e+16	0.4469520151615143	0.09380738064646721	4
1	73	01_RCC4_1.tif	14	0.2036532699906393	1500400304239230	0.7153799789292472	0.10170464909502439	4
1	74	01_RCC4_1.tif	10	0.6123724356957946	1612290114395410	0.8254398226737976	0.10123292952775956	4
1	75	01_RCC4_1.tif	24	0.4608033675980934	1.19304e+16	0.6510859144230684	0.12460008449852467	4
1	76	01_RCC4_1.tif	18	0.4769224904060803	1.32392e+16	0.32900063196818036	0.2792434911761019	5
1	77	01_RCC4_1.tif	14	0.6708203932499369	1500400304239230	0.7177135220595768	0.10798373711960656	4
1	78	01_RCC4_1.tif	9	0.0	1.76715e+16	0.8431440194447836	0.0983783064617051	4
1	79	01_RCC4_1.tif	38	0.38430682870946115	1.13791e+16	0.31491770399244207	0.3114755902635424	5
1	80	01_RCC4_1.tif	4	0.0	3141592653589790	0.39871443808078766	0.2162279635667801	5
1	81	01_RCC4_1.tif	5	0.816496580927726	2.31732e+16	0.33913177251815796	0.1490928500890732	5
1	82	01_RCC4_1.tif	20	0.7269519315333223	1.23896e+16	0.2871335968375206	0.3173350129276514	5
1	83	01_RCC4_1.tif	17	0.8711289044504935	1.1454e+16	0.36019640109118295	0.2769368900095715	5
1	84	01_RCC4_1.tif	7	0.3779644730092273	1.88654e+16	0.4449966847896576	0.1961285642215184	5
1	85	01_RCC4_1.tif	3	0.816496580927726	3.23407e+16	0.29252562920252484	0.2884514530499776	5
1	86	01_RCC4_1.tif	35	0.4008078096414061	1.17909e+16	0.2832623809576035	0.3744952029415539	5
1	87	01_RCC4_1.tif	25	0.3881555064577862	1242748407277040	0.5947020542621613	0.13519676499068736	6
1	88	01_RCC4_1.tif	7	0.377964473009227	1.88654e+16	0.4605717786720821	0.244473503104278	5
1	89	01_RCC4_1.tif	1	0.0	inf	0.4587167203426361	0.14134430885314941	5
1	90	01_RCC4_1.tif	8	0.5773502691896258	1714743204844840	0.38492027670145035	0.2162394067272544	5
1	91	01_RCC4_1.tif	25	0.537065445407951	1.28157e+16	0.5591442656517028	0.14569130949676037	6
1	92	01_RCC4_1.tif	42	0.3150079736229225	1.18874e+16	0.25993635328043074	0.4011931171019872	5
1	93	01_RCC4_1.tif	25	0.5921184607712484	1.28157e+16	0.5347182333469391	0.16202334374189375	6
1	94	01_RCC4_1.tif	4	0.0	3141592653589790	0.6832989752292633	0.14669641852378845	6
1	95	01_RCC4_1.tif	6	0.7905694150420949	2.0944e+16	0.5210268994172415	0.1486279567082723	6
1	96	01_RCC4_1.tif	10	0.6123724356957945	1612290114395410	0.3703547835350037	0.208853280544281	5
1	97	01_RCC4_1.tif	10	0.6831300510639732	1612290114395410	0.6199603140354156	0.11846341490745545	6
1	98	01_RCC4_1.tif	1	0.0	inf	0.6735942363739014	0.09085221588611603	6
1	99	01_RCC4_1.tif	20	0.3929526239966882	1347530211131610	0.7665262669324875	0.12626230148598552	6
1	100	01_RCC4_1.tif	7	0.377964473009227	1.88654e+16	0.6518414190837315	0.1411088928580284	6
1	101	01_RCC4_1.tif	14	0.6708203932499369	1500400304239230	0.6069504682506833	0.13552082010677882	6
1	102	01_RCC4_1.tif	1	0.0	inf	0.6407721042633057	0.13168534636497498	6
1	103	01_RCC4_1.tif	10	0.6123724356957946	1612290114395410	0.708212387561798	0.1317112997174263	6
1	104	01_RCC4_1.tif	6	0.6741998624632421	1.93475e+16	0.7150682608286539	0.11895170311133067	6
1	105	01_RCC4_1.tif	22	0.6417077768816742	125731000235922	0.6264972727407109	0.19204103167761455	6
1	106	01_RCC4_1.tif	24	0.3769982222431136	1230303014972660	0.7883350898822149	0.21401414119948944	6
1	107	01_RCC4_1.tif	29	0.4528265669806692	1.06649e+16	0.653902740314089	0.15023559383277235	6
1	108	01_RCC4_1.tif	1	0.0	inf	0.7114824056625366	0.15449759364128113	6
1	109	01_RCC4_1.tif	10	0.6164414002968978	1.52719e+16	0.6637002885341644	0.1528923489153385	6
1	110	01_RCC4_1.tif	16	0.5773502691896258	1.47968e+16	0.6234140004962683	0.14959658775478601	6
1	111	01_RCC4_1.tif	6	0.7905694150420949	2.0944e+16	0.6152411897977194	0.1290455460548401	6
1	112	01_RCC4_1.tif	15	0.47609522856952347	1.3872e+16	0.6084097345670064	0.12909335667888325	6
1	113	01_RCC4_1.tif	15	0.4898979485566357	1446802115179030	0.6906558553377787	0.13106584101915358	6
1	114	01_RCC4_1.tif	1	0.0	inf	0.4623331129550934	0.1448386311531067	6
1	115	01_RCC4_1.tif	20	0.2752409412815902	1347530211131610	0.49891202598810197	0.17665293253958225	6
1	116	01_RCC4_1.tif	8	0.6123724356957945	1.82881e+16	0.7648603692650795	0.11593232396990061	6
1	117	01_RCC4_1.tif	17	0.625943231252129	1.42531e+16	0.4741310196764329	0.1162378420943723	6
1	118	01_RCC4_1.tif	18	0.5840132092439594	1.37447e+16	0.6288124008311166	0.18735026857919163	6
1	119	01_RCC4_1.tif	5	0.816496580927726	2.31732e+16	0.5969359517097473	0.12137026041746139	6
1	120	01_RCC4_1.tif	35	0.5194129074624427	1.11069e+16	0.690647725548063	0.20161484118018833	6
1	121	01_RCC4_1.tif	16	0.5083541641390434	1341465907380300	0.6997539289295673	0.13688391528557986	6
1	122	01_RCC4_1.tif	25	0.3881555064577869	1242748407277040	0.5734456253051757	0.13481467932462693	6
1	123	01_RCC4_1.tif	26	0.38577399053554967	1.20224e+16	0.628475078023397	0.18435891746328428	6
1	124	01_RCC4_1.tif	23	0.12869789041755736	1314460457011910	0.6040383162705795	0.17113921402589136	6
1	125	01_RCC4_1.tif	22	0.6326519910603979	1217151102948500	0.6728375364433635	0.15759656256572765	6
1	126	01_RCC4_1.tif	2	1.0	inf	0.7118257284164429	0.08349736779928207	6
1	127	01_RCC4_1.tif	12	0.7492686492653552	1.86168e+16	0.5646995082497597	0.14382263707617918	6
1	128	01_RCC4_1.tif	22	0.25	1.12778e+16	0.7651587751778689	0.1400708830492063	6
1	129	01_RCC4_1.tif	12	0.0	1.61704e+16	0.5781999255220095	0.10916049902637799	6
1	130	01_RCC4_1.tif	12	0.5449362202351682	1336700452231080	0.5721980457504591	0.10471249418333173	6
1	131	01_RCC4_1.tif	17	0.625943231252129	1.42531e+16	0.5912772048922146	0.12000502602142446	6
1	132	01_RCC4_1.tif	1	0.0	inf	0.5771724581718445	0.13891813158988953	6
1	133	01_RCC4_1.tif	21	0.34400025467068907	1.30091e+16	0.8486769795417786	0.15125323965081147	6
1	134	01_RCC4_1.tif	18	0.47692249040608053	1.32392e+16	0.5758195221424103	0.13254155632522371	6
1	135	01_RCC4_1.tif	1	0.0	inf	0.5897459387779236	0.1449301838874817	6
1	136	01_RCC4_1.tif	8	0.6123724356957945	1.82881e+16	0.4517319090664387	0.12114519067108631	6
1	137	01_RCC4_1.tif	6	0.7905694150420949	2.0944e+16	0.5870857735474905	0.10157422100504239	6
1	138	01_RCC4_1.tif	20	0.2752409412815902	1347530211131610	0.63164032548666	0.16082169637084007	6
1	139	01_RCC4_1.tif	23	0.5679288720450452	127247615308253	0.6794457513353099	0.202193982899189	8
1	140	01_RCC4_1.tif	38	0.32389397406253795	1.20589e+16	0.6126051411816948	0.2194199167976254	8
1	141	01_RCC4_1.tif	13	0.5081397159034496	1.39323e+16	0.4231866735678453	0.13808358174103957	7
1	142	01_RCC4_1.tif	5	0.816496580927726	2.31732e+16	0.3073411226272583	0.12418402135372161	7
1	143	01_RCC4_1.tif	18	0.6558357872853915	1.14243e+16	0.3587811523013645	0.21413409089048704	7
1	144	01_RCC4_1.tif	8	0.8843384945005575	1479677650017440	0.3337281681597233	0.1677862973883748	7
1	145	01_RCC4_1.tif	22	0.5169568062633081	1.21715e+16	0.6758713017810475	0.17817266556349667	8
1	146	01_RCC4_1.tif	17	0.2970442628930025	1.37045e+16	0.33720195468734293	0.15611863969003453	7
1	147	01_RCC4_1.tif	23	0.4529133882092954	1063518310950030	0.2953343955071076	0.16203422455684	7
1	148	01_RCC4_1.tif	8	0.6123724356957945	1.82881e+16	0.5729915201663971	0.15999274980276823	8
1	149	01_RCC4_1.tif	8	0.5773502691896258	1714743204844840	0.6678225174546242	0.15732241980731487	8
1	150	01_RCC4_1.tif	9	0.786283935618104	1947116515222560	0.3424022826883528	0.12053440345658196	7
1	151	01_RCC4_1.tif	1	0.0	inf	0.34196993708610535	0.08958572149276733	7
1	152	01_RCC4_1.tif	2	1.0	inf	0.32173648476600647	0.26884106546640396	7
1	153	01_RCC4_1.tif	4	0.0	3141592653589790	0.33396659046411514	0.15582894533872604	7
1	154	01_RCC4_1.tif	16	0.5773502691896258	1.47968e+16	0.2997816130518913	0.1704413634724915	7
1	155	01_RCC4_1.tif	2	1.0	inf	0.29340048134326935	0.11009383946657181	7
1	156	01_RCC4_1.tif	11	0.26967994498529707	1.48228e+16	0.5504733594981107	0.17339381575584412	8
1	157	01_RCC4_1.tif	1	0.0	inf	0.8185854554176331	0.21313801407814026	8
1	158	01_RCC4_1.tif	30	0.63426022464776	1.17666e+16	0.7758922497431437	0.13286742195487022	8
1	159	01_RCC4_1.tif	17	0.625943231252129	1.42531e+16	0.37816254882251515	0.142118938267231	7
1	160	01_RCC4_1.tif	7	0.3779644730092273	1.88654e+16	0.33357312849589754	0.13394150882959366	7
1	161	01_RCC4_1.tif	2	1.0	inf	0.5775310695171356	0.09774929285049438	8
1	162	01_RCC4_1.tif	3	0.816496580927726	3.23407e+16	0.23424124717712402	0.10821698357661565	7
1	163	01_RCC4_1.tif	18	0.5840132092439594	1.37447e+16	0.59538158443239	0.15694073629048136	8
1	164	01_RCC4_1.tif	3	0.816496580927726	3.23407e+16	0.30800845225652057	0.11720454196135204	7
1	165	01_RCC4_1.tif	2	1.0	inf	0.30044251680374146	0.11550316214561462	7
1	166	01_RCC4_1.tif	5	0.816496580927726	2.31732e+16	0.3748592436313629	0.09626916944980621	7
1	167	01_RCC4_1.tif	6	0.674199862463242	1.93475e+16	0.4076218754053116	0.1637343888481458	7
1	168	01_RCC4_1.tif	16	0.5773502691896258	1.47968e+16	0.648007720708847	0.1083380994386971	8
1	169	01_RCC4_1.tif	6	0.7905694150420949	2.0944e+16	0.3120368296901385	0.14798199012875557	7
1	170	01_RCC4_1.tif	22	0.7096840669923417	1.17889e+16	0.3725635978308591	0.15163791602985424	7
1	171	01_RCC4_1.tif	17	0.6779837559404195	1298111396050640	0.6536354457630831	0.13438530890818903	8
1	172	01_RCC4_1.tif	7	0.8329931278350429	1.5004e+16	0.34338685870170593	0.14172361152512686	7
1	173	01_RCC4_1.tif	27	0.4632285559751737	1.13186e+16	0.7364337267699065	0.1274111361967193	8
1	174	01_RCC4_1.tif	21	0.4755948656056709	1.20016e+16	0.7243624585015433	0.12185346015862056	8
1	175	01_RCC4_1.tif	15	0.47609522856952347	1.3872e+16	0.6163881699244181	0.13465781261523566	8
1	176	01_RCC4_1.tif	6	0.48795003647426666	1.83263e+16	0.6853386064370474	0.06837567562858264	8
1	177	01_RCC4_1.tif	12	0.8103704100657019	1.629e+16	0.3483075276017189	0.13277510491510233	7
1	178	01_RCC4_1.tif	3	0.816496580927726	3.23407e+16	0.8342361251513163	0.11030746748050053	8
1	179	01_RCC4_1.tif	26	0.34975163074467003	1.20224e+16	0.3325551301240921	0.21175473269361716	7
1	180	01_RCC4_1.tif	3	0.816496580927726	3.23407e+16	0.7099259893099467	0.07483533024787903	8
1	181	01_RCC4_1.tif	5	0.816496580927726	2.31732e+16	0.6837598085403442	0.07530021965503693	8
1	182	01_RCC4_1.tif	14	0.2036532699906393	1500400304239230	0.3520354543413435	0.15105668721454485	7
1	183	01_RCC4_1.tif	25	0.5921184607712485	1.28157e+16	0.5444577610492707	0.19312428504228593	8
1	184	01_RCC4_1.tif	1	0.0	inf	0.6923323273658752	0.06820783019065857	8
1	185	01_RCC4_1.tif	1	0.0	inf	0.2828107178211212	0.1605554223060608	7
1	186	01_RCC4_1.tif	6	0.674199862463242	1.93475e+16	0.3895170638958613	0.11151547450572252	7
1	187	01_RCC4_1.tif	8	0.6746451779882773	2.03098e+16	0.623315766453743	0.12586213555186987	8
1	188	01_RCC4_1.tif	7	0.3779644730092273	1.88654e+16	0.7338455660002572	0.08545052366597312	8
1	189	01_RCC4_1.tif	21	0.5441647649087307	1.30091e+16	0.8265085333869571	0.14181080708901087	8
1	190	01_RCC4_1.tif	25	0.5370654454079513	1.28157e+16	0.7915263366699219	0.13662134647369384	8
1	191	01_RCC4_1.tif	52	0.3975978155459709	1089941049746500	0.7241465013760787	0.21005921968473837	8
1	192	01_RCC4_1.tif	7	0.377964473009227	1.88654e+16	0.33357531258038114	0.17444113535540445	7
1	193	01_RCC4_1.tif	21	0.34400025467068873	1.30091e+16	0.3276540778932117	0.129466260827723	7
1	194	01_RCC4_1.tif	1	0.0	inf	0.35965514183044434	0.0794689878821373	7
1	195	01_RCC4_1.tif	3	0.816496580927726	3.23407e+16	0.5863991181055704	0.13004755228757858	8
1	196	01_RCC4_1.tif	19	0.45019747312621844	1.17702e+16	0.6910409205838254	0.15499552104033923	8
1	197	01_RCC4_1.tif	9	0.786283935618104	1947116515222560	0.31775896747907	0.12922695775826773	7
1	198	01_RCC4_1.tif	7	0.3779644730092273	1.88654e+16	0.302902489900589	0.15199947357177734	7
1	199	01_RCC4_1.tif	21	0.4531158898801007	1.25769e+16	0.6313776203564235	0.16064552998258955	8
1	200	01_RCC4_1.tif	6	0.7905694150420949	2.0944e+16	0.6492993434270223	0.13893084973096848	8
1	201	01_RCC4_1.tif	9	0.8271049045234626	1323915398897230	0.6008137961228689	0.1406559654408031	8
1	202	01_RCC4_1.tif	1	0.0	inf	0.2891584634780884	0.1772487908601761	7
1	203	01_RCC4_1.tif	5	0.816496580927726	2.31732e+16	0.3002029597759247	0.09806973487138748	7
1	204	01_RCC4_1.tif	5	0.816496580927726	2.31732e+16	0.7408865332603455	0.1300617977976799	8
1	205	01_RCC4_1.tif	4	0.7905694150420949	2.35363e+16	0.9075112193822861	0.1302624512463808	8
1	206	01_RCC4_1.tif	1	0.0	inf	0.2244144231081009	0.10414282977581024	7
1	207	01_RCC4_1.tif	7	0.3779644730092273	1.88654e+16	0.6842275943074908	0.15468724284853255	8
1	208	01_RCC4_1.tif	7	0.377964473009227	1.88654e+16	0.3127685402120863	0.13054964691400528	7
1	209	01_RCC4_1.tif	2	1.0	inf	0.2851911336183548	0.07791256532073021	7
1	210	01_RCC4_1.tif	7	0.7238845965239823	2.28312e+16	0.2856270968914032	0.07945590492870126	7
1	211	01_RCC4_1.tif	1	0.0	inf	0.2666971981525421	0.08310063183307648	7
1	212	01_RCC4_1.tif	28	0.46647447343643067	1.09821e+16	0.2859371820730822	0.20015531538852624	7
1	213	01_RCC4_1.tif	3	0.816496580927726	3.23407e+16	0.384796937306722	0.12557666500409445	7
1	214	01_RCC4_1.tif	17	0.6259432312521288	1.42531e+16	0.7755891330101911	0.14788684818674536	8
1	215	01_RCC4_1.tif	9	0.6945875203623408	1.66464e+16	0.7387316160731845	0.10852725224362479	8
1	216	01_RCC4_1.tif	1	0.0	inf	0.37462425231933594	0.15669488906860352	7
1	217	01_RCC4_1.tif	28	0.7044155786721785	1.20739e+16	0.273184453270265	0.12535395466589502	7
1	218	01_RCC4_1.tif	3	0.97372313034591	2.58726e+16	0.6155438423156738	0.1288726106286049	8
1	219	01_RCC4_1.tif	26	0.5440588203494177	1.33283e+16	0.7007582371051495	0.20597449575479215	8
1	220	01_RCC4_1.tif	8	0.6746451779882773	2.03098e+16	0.6670061573386192	0.13858243450522423	8
1	221	01_RCC4_1.tif	4	0.7905694150420949	2.35363e+16	0.6889753341674805	0.14821850508451462	8
1	222	01_RCC4_1.tif	1	0.0	inf	0.7624017596244812	0.18590065836906433	8
1	223	01_RCC4_1.tif	50	0.5700134417690371	1.156e+16	0.35096422463655474	0.2634836357831955	7
1	224	01_RCC4_1.tif	14	0.2036532699906393	1500400304239230	0.71208513208798	0.1701620721391269	8
1	225	01_RCC4_1.tif	9	0.0	1.76715e+16	0.6819426218668619	0.1495977524254057	8
1	226	01_RCC4_1.tif	5	0.816496580927726	2.31732e+16	0.3516319692134857	0.11592278778553008	7
1	227	01_RCC4_1.tif	22	0.6326877798172307	1.12778e+16	0.31077357178384607	0.16005257203836332	7
1	228	01_RCC4_1.tif	8	0.6123724356957945	1.82881e+16	0.33890097215771675	0.13605325482785702	7
1	229	01_RCC4_1.tif	4	0.0	3141592653589790	0.20606545731425285	0.09019607864320278	7
1	230	01_RCC4_1.tif	23	0.6598092915007954	127247615308253	0.28024122702038806	0.11786267517701439	7
1	231	01_RCC4_1.tif	6	0.7905694150420949	2.0944e+16	0.28052441279093426	0.0904809134081006	7
1	232	01_RCC4_1.tif	11	0.7084437526351622	1.55968e+16	0.6580619459802454	0.14958557689731772	8
1	233	01_RCC4_1.tif	9	0.7869526281849772	1.45106e+16	0.22244771156046125	0.09052668987876838	7
1	234	01_RCC4_1.tif	1	0.0	inf	0.3348287343978882	0.10263217985630035	7
1	235	01_RCC4_1.tif	2	1.0	inf	0.3414282500743866	0.09891660511493683	7
1	236	01_RCC4_1.tif	27	0.5724125976557588	1.28606e+16	0.3518572317229377	0.1545925408049866	7
1	237	01_RCC4_1.tif	1	0.0	inf	0.346929132938385	0.10858320444822311	7
1	238	01_RCC4_1.tif	17	0.729470653248357	1.01813e+16	0.6351181724492241	0.15767147129072862	8
1	239	01_RCC4_1.tif	4	0.0	3141592653589790	0.3437018394470215	0.08580910786986351	7
1	240	01_RCC4_1.tif	20	0.5242966935960685	1.23896e+16	0.3704692244529724	0.11238193437457085	7
1	241	01_RCC4_1.tif	19	0.6322808964466017	1.32688e+16	0.6721831842472679	0.20322768429392263	8
1	242	01_RCC4_1.tif	5	0.816496580927726	2.31732e+16	0.35479973554611205	0.07672541588544846	7
1	243	01_RCC4_1.tif	4	0.0	3141592653589790	0.3035210259258747	0.06947432644665241	7
1	244	01_RCC4_1.tif	11	0.7084437526351622	1.55968e+16	0.7113145373084329	0.21843567558310248	8
1	245	01_RCC4_1.tif	20	0.6402240878773339	1.1978e+16	0.6653253838419915	0.23071030676364898	8
1	246	01_RCC4_1.tif	13	0.523556754446835	1.55715e+16	0.7260688405770522	0.18038393671696	8
1	247	01_RCC4_1.tif	21	0.34400025467068873	1.30091e+16	0.5859972862970262	0.2118017620273999	8
1	248	01_RCC4_1.tif	1	0.0	inf	0.5455710291862488	0.20991836488246918	8
1	249	01_RCC4_1.tif	18	0.5840132092439594	1.37447e+16	0.6175800744030211	0.292629048642185	8
1	250	01_RCC4_1.tif	28	0.482245475511675	1.20739e+16	0.6751533895730972	0.2925585008093289	8
1	251	01_RCC4_1.tif	1	0.0	inf	0.7551231980323792	0.2503852844238281	8
1	252	01_RCC4_1.tif	15	0.4898979485566357	1446802115179030	0.5094743152459462	0.16727245499690374	9
1	253	01_RCC4_1.tif	9	0.6945875203623408	1.66464e+16	0.6355026430553861	0.1286386383904351	9
1	254	01_RCC4_1.tif	7	0.3779644730092273	1.88654e+16	0.632442831993103	0.14012795686721802	9
1	255	01_RCC4_1.tif	4	0.0	3141592653589790	0.5973067805171013	0.10992980934679508	9
1	256	01_RCC4_1.tif	8	0.6123724356957945	1.82881e+16	0.7033550590276718	0.12117379810661077	9
1	257	01_RCC4_1.tif	23	0.4776307722564948	127247615308253	0.6954119931096616	0.17576602004144504	9
1	258	01_RCC4_1.tif	15	0.5585038992742908	1331202320491560	0.47731848756472267	0.1386353313922882	9
1	259	01_RCC4_1.tif	5	0.0	1.9635e+16	0.5651880621910095	0.13695887774229049	9
1	260	01_RCC4_1.tif	22	0.4282593998234223	1.36286e+16	0.4845197227868167	0.1340241486375982	9
1	261	01_RCC4_1.tif	16	0.5773502691896258	1.47968e+16	0.5396896600723267	0.11887922510504723	9
1	262	01_RCC4_1.tif	22	0.4282593998234224	1.36286e+16	0.40011791613968933	0.160900838334452	9
1	263	01_RCC4_1.tif	6	0.7905694150420949	2.0944e+16	0.4657638520002365	0.1053991528848807	9
1	264	01_RCC4_1.tif	40	0.32222568890289877	1.1978e+16	0.44173610135912894	0.19237430444918574	9
1	265	01_RCC4_1.tif	19	0.46240219449488373	1.28015e+16	0.4458059794024417	0.13635461944106378	9
1	266	01_RCC4_1.tif	9	0.6945875203623408	1.66464e+16	0.519918958346049	0.10657240119245318	9
1	267	01_RCC4_1.tif	2	1.0	inf	0.473212793469429	0.07472343370318413	9
1	268	01_RCC4_1.tif	21	0.0	1414906721688190	0.47612726120721727	0.12489872558840684	9
1	269	01_RCC4_1.tif	17	0.625943231252129	1.42531e+16	0.5047953672268811	0.1161471855114488	9
1	270	01_RCC4_1.tif	15	0.4898979485566357	1446802115179030	0.3379425883293152	0.1280415010948976	10
1	271	01_RCC4_1.tif	4	0.0	3141592653589790	0.41372931003570557	0.13638132251799107	10
1	272	01_RCC4_1.tif	14	0.2036532699906393	1500400304239230	0.3839878450546946	0.18946037335055216	10
1	273	01_RCC4_1.tif	16	0.5773502691896258	1.47968e+16	0.4071784224361181	0.21460860967636108	10
1	274	01_RCC4_1.tif	13	0.523556754446835	1.55715e+16	0.8425350922804612	0.1292427388521341	11
1	275	01_RCC4_1.tif	11	0.9056857004812262	1.49325e+16	0.5695318850603971	0.11351325091990558	11
1	276	01_RCC4_1.tif	11	0.49792959773196893	1.48228e+16	0.7352656613696705	0.12274357066913084	11
1	277	01_RCC4_1.tif	14	0.2036532699906393	1500400304239230	0.4918091744184494	0.18593118073684828	10
1	278	01_RCC4_1.tif	10	0.6123724356957946	1612290114395410	0.37176776826381686	0.08802624512463808	10
1	279	01_RCC4_1.tif	26	0.4760065949973938	1.29246e+16	0.7740702101817498	0.16108597327883428	11
1	280	01_RCC4_1.tif	4	0.0	3141592653589790	0.5487296655774117	0.08188753947615623	11
1	281	01_RCC4_1.tif	34	0.4903347643686798	1.17473e+16	0.3504180627710679	0.13699684560518055	10
1	282	01_RCC4_1.tif	18	0.4769224904060804	1.32392e+16	0.6306587490770552	0.17268973920080397	11
1	283	01_RCC4_1.tif	22	0.4282593998234223	1.36286e+16	0.37484550882469525	0.11918405587361618	10
1	284	01_RCC4_1.tif	4	0.0	3141592653589790	0.34609369933605194	0.2086823806166649	10
1	285	01_RCC4_1.tif	7	0.377964473009227	1.88654e+16	0.5850483179092407	0.15243108783449447	11
1	286	01_RCC4_1.tif	28	0.4938489054053847	1.20739e+16	0.45186160291944233	0.28175675256976057	10
1	287	01_RCC4_1.tif	31	0.33117581336027324	1249524838656440	0.5809975766366527	0.1993802860379219	11
1	288	01_RCC4_1.tif	1	0.0	inf	0.4309605658054352	0.29430073499679565	10
1	289	01_RCC4_1.tif	10	0.7585904052348899	1.69068e+16	0.6477637767791748	0.15656519085168838	11
1	290	01_RCC4_1.tif	6	0.7905694150420949	2.0944e+16	0.3876274873812993	0.11080847556392352	10
1	291	01_RCC4_1.tif	11	0.49792959773196893	1.48228e+16	0.5169520784508098	0.2198755680160089	10
1	292	01_RCC4_1.tif	1	0.0	inf	0.5488364696502686	0.12372014671564102	11
1	293	01_RCC4_1.tif	1	0.0	inf	0.740749180316925	0.16365300118923187	11
1	294	01_RCC4_1.tif	19	0.6502684366013336	1.17702e+16	0.6962595174187108	0.19355105373420214	11
1	295	01_RCC4_1.tif	1	0.0	inf	0.5130388140678406	0.10658427327871323	11
1	296	01_RCC4_1.tif	13	0.7151380464070969	1.44809e+16	0.9279093238023611	0.1877986490726471	11
1	297	01_RCC4_1.tif	35	0.48626036370079684	1209282832779330	0.5818648585251399	0.13244743714375154	11
1	298	01_RCC4_1.tif	14	0.2036532699906393	1500400304239230	0.43703910069806234	0.19715310313871928	10
1	299	01_RCC4_1.tif	4	0.0	3141592653589790	0.5334821045398712	0.18064010702073574	10
1	300	01_RCC4_1.tif	16	0.6017040856918728	1341465907380300	0.48734359815716743	0.16117246262729168	10
1	301	01_RCC4_1.tif	5	0.0	1.9635e+16	0.6818096995353699	0.14527504295110702	11
1	302	01_RCC4_1.tif	10	0.6123724356957945	1612290114395410	0.561416020989418	0.1586007446050644	10
1	303	01_RCC4_1.tif	15	0.4898979485566357	1446802115179030	0.4686940908432007	0.1456392248471578	10
1	304	01_RCC4_1.tif	13	0.6666666666666667	1332828266220380	0.5769377339344758	0.14628941508439872	10
1	305	01_RCC4_1.tif	10	0.6123724356957946	1612290114395410	0.5338963866233826	0.12159761935472488	11
1	306	01_RCC4_1.tif	1	0.0	inf	0.45107194781303406	0.12423896044492722	11
1	307	01_RCC4_1.tif	9	0.6945875203623408	1.66464e+16	0.4761509994665782	0.08934835282464822	12
1	308	01_RCC4_1.tif	12	0.0	1.61704e+16	0.42146944999694824	0.11439052720864613	12
1	309	01_RCC4_1.tif	20	0.2752409412815902	1347530211131610	0.7467528581619263	0.15161821683868765	11
1	310	01_RCC4_1.tif	10	0.6123724356957946	1612290114395410	0.4587518095970154	0.11837033480405808	12
1	311	01_RCC4_1.tif	14	0.2036532699906393	1500400304239230	0.7572474692549024	0.13813447473304613	11
1	312	01_RCC4_1.tif	23	0.12869789041755691	1314460457011910	0.5475713208965634	0.12778966258401456	12
1	313	01_RCC4_1.tif	15	0.4898979485566357	1446802115179030	0.487388418118159	0.10921797504027685	12
1	314	01_RCC4_1.tif	26	0.47600659499739345	1.29246e+16	0.49352078369030583	0.13091536382069954	12
1	315	01_RCC4_1.tif	1	0.0	inf	0.46662089228630066	0.13881132006645203	12
1	316	01_RCC4_1.tif	15	0.4898979485566357	1446802115179030	0.43660843968391416	0.12228071441253026	12
1	317	01_RCC4_1.tif	8	0.6123724356957945	1.82881e+16	0.499147392809391	0.1200942238792777	12
1	318	01_RCC4_1.tif	2	1.0	inf	0.5458304733037949	0.13207446411252022	12
1	319	01_RCC4_1.tif	6	0.8164965809277259	2.57211e+16	0.6065028607845306	0.10390885298450787	12
1	320	01_RCC4_1.tif	10	0.6123724356957946	1612290114395410	0.4548745065927505	0.13188219889998437	12
1	321	01_RCC4_1.tif	12	0.8305071931468501	1230303014972660	0.5518679395318031	0.12837287783622742	12
1	322	01_RCC4_1.tif	18	0.5840132092439594	1.37447e+16	0.47393928799364304	0.11723760722412004	12
1	323	01_RCC4_1.tif	14	0.2036532699906393	1500400304239230	0.5573357556547437	0.12229887968195337	12
1	324	01_RCC4_1.tif	10	0.6123724356957946	1612290114395410	0.5224521100521088	0.07947356197983027	12
1	325	01_RCC4_1.tif	11	0.7084437526351622	1.55968e+16	0.507254267280752	0.09413567998192528	12
1	326	01_RCC4_1.tif	10	0.6831300510639732	1612290114395410	0.5443396508693695	0.0995239183306694	12
1	327	01_RCC4_1.tif	14	0.2036532699906393	1500400304239230	0.4263250912938799	0.09912369599831956	12
2	1	02_RCC4_2.tif	5	0.816496580927726	2.31732e+16	0.47950559258461	0.20583200007677077	1
2	2	02_RCC4_2.tif	15	0.6324555320336757	1.25762e+16	0.37809109886487324	0.1839312362174193	1
2	3	02_RCC4_2.tif	2	1.0	inf	0.39625391364097595	0.1505607720464468	1
2	4	02_RCC4_2.tif	14	0.2036532699906393	1500400304239230	0.38361290310110363	0.19985721978758061	1
2	5	02_RCC4_2.tif	3	0.816496580927726	3.23407e+16	0.3212837874889374	0.11658909792701404	1
2	6	02_RCC4_2.tif	8	0.6123724356957945	1.82881e+16	0.405605785548687	0.20479133632034063	1
2	7	02_RCC4_2.tif	7	0.8886656215775005	1.6935e+16	0.38628432154655457	0.14240155475480215	1
2	8	02_RCC4_2.tif	27	0.36976895853305364	1.24848e+16	0.27643357824396203	0.19482662583942767	1
2	9	02_RCC4_2.tif	16	0.0	1.39626e+16	0.3744001295417547	0.17106508207507432	1
2	10	02_RCC4_2.tif	32	0.5344883724417774	1255099881833570	0.3177510164678097	0.23814660345669836	1
2	11	02_RCC4_2.tif	9	0.0	1.76715e+16	0.3386095662911733	0.15498758066031668	1
2	12	02_RCC4_2.tif	4	0.7905694150420949	2.35363e+16	0.3292095884680748	0.17014191299676895	1
2	13	02_RCC4_2.tif	13	0.523556754446835	1.55715e+16	0.42009495542599606	0.16339008596081	1
2	14	02_RCC4_2.tif	28	0.4912639686648001	102971197692007	0.33818679409367697	0.25337987912020515	1
2	15	02_RCC4_2.tif	9	0.0	1.76715e+16	0.3333146903249953	0.18941702279779646	1
2	16	02_RCC4_2.tif	10	0.6123724356957946	1612290114395410	0.3707209974527359	0.17434653863310814	1
2	17	02_RCC4_2.tif	15	0.4898979485566355	1446802115179030	0.33634546796480813	0.2004069097340107	1
2	18	02_RCC4_2.tif	17	0.625943231252129	1.42531e+16	0.396074842004215	0.19162997975945473	1
2	19	02_RCC4_2.tif	6	0.674199862463242	1.93475e+16	0.3049312084913254	0.17561099802454314	1
2	20	02_RCC4_2.tif	10	0.6123724356957945	1612290114395410	0.331024643778801	0.16295567378401757	1
2	21	02_RCC4_2.tif	12	0.5907030891845739	1.43737e+16	0.28556878368059796	0.1901833632340034	1
2	22	02_RCC4_2.tif	6	0.7905694150420949	2.0944e+16	0.38802166779836017	0.17865771055221558	1
2	23	02_RCC4_2.tif	14	0.2036532699906393	1500400304239230	0.38534589537552427	0.1673304337475981	1
2	24	02_RCC4_2.tif	15	0.4898979485566357	1446802115179030	0.2818392276763916	0.18484270945191383	1
2	25	02_RCC4_2.tif	23	0.4776307722564946	127247615308253	0.30822693783303967	0.18777818929242052	1
2	26	02_RCC4_2.tif	1	0.0	inf	0.37071794271469116	0.2698863446712494	1
2	27	02_RCC4_2.tif	22	0.537318610054862	1.31759e+16	0.28752644834193314	0.20569369620220226	2
2	28	02_RCC4_2.tif	20	0.3929526239966882	1347530211131610	0.41984131187200546	0.36218509562313556	3
2	29	02_RCC4_2.tif	13	0.523556754446835	1.55715e+16	0.33310914498109084	0.17066511712395227	2
2	30	02_RCC4_2.tif	25	0.537065445407951	1.28157e+16	0.4098487854003906	0.30803571164608	3
2	31	02_RCC4_2.tif	2	1.0	inf	0.4020370841026306	0.25039292871952057	2
2	32	02_RCC4_2.tif	17	0.2970442628930021	1.37045e+16	0.2947522463167415	0.15686543789856575	2
2	33	02_RCC4_2.tif	1	0.0	inf	0.6741282939910889	0.23268482089042664	4
2	34	02_RCC4_2.tif	16	0.5773502691896258	1.47968e+16	0.6561407800763845	0.21281567495316267	4
2	35	02_RCC4_2.tif	8	0.5773502691896258	1714743204844840	0.37397192791104317	0.21630998980253935	3
2	36	02_RCC4_2.tif	7	0.377964473009227	1.88654e+16	0.2953776163714273	0.209611000759261	2
2	37	02_RCC4_2.tif	3	0.816496580927726	3.23407e+16	0.5871417224407196	0.14848553389310837	4
2	38	02_RCC4_2.tif	13	0.523556754446835	1.55715e+16	0.5172514915466309	0.15396705269813538	7
2	39	02_RCC4_2.tif	11	0.7084437526351621	1.55968e+16	0.6900947852568193	0.18626965243708005	4
2	40	02_RCC4_2.tif	5	0.816496580927726	2.31732e+16	0.5008224517107009	0.16731212437152862	6
2	41	02_RCC4_2.tif	11	0.49792959773196904	1.48228e+16	0.5040346167304299	0.1488795012912967	4
2	42	02_RCC4_2.tif	2	1.0	inf	0.5029526054859161	0.32343022525310516	3
2	43	02_RCC4_2.tif	8	0.9198662110077999	2156048337810580	0.47354656457901	0.13815327547490597	6
2	44	02_RCC4_2.tif	24	0.3769982222431136	1230303014972660	0.378960353632768	0.2702932273969054	2
2	45	02_RCC4_2.tif	33	0.619255391209095	1.07324e+16	0.37410729401039355	0.3444710372749603	2
2	46	02_RCC4_2.tif	44	0.522615575056516	1.09362e+16	0.2609067376364361	0.41219404161992396	2
2	47	02_RCC4_2.tif	11	0.26967994498529707	1.48228e+16	0.5330059419978749	0.28830118951472367	3
2	48	02_RCC4_2.tif	23	0.501705794517183	1.27248e+16	0.3156985497992972	0.2797861131636993	2
2	49	02_RCC4_2.tif	14	0.7359780283416252	1.29472e+16	0.3637467452457973	0.1629598138055631	7
2	50	02_RCC4_2.tif	4	0.7905694150420949	2.35363e+16	0.46808193624019623	0.1796482764184475	7
2	51	02_RCC4_2.tif	30	0.34204940066382394	1.20922e+16	0.4253554066022237	0.23429058603942393	7
2	52	02_RCC4_2.tif	27	0.5724125976557588	1.28606e+16	0.35769408389374063	0.3001963933584867	3
2	53	02_RCC4_2.tif	55	0.6055166384035081	0.9101839956900596	0.8275716413151134	0.4402688410471786	6
2	54	02_RCC4_2.tif	7	0.3779644730092273	1.88654e+16	0.5535929415907178	0.321043284876006	3
2	55	02_RCC4_2.tif	7	0.7238845965239822	2.28312e+16	0.6225658740316119	0.2044076765222209	4
2	56	02_RCC4_2.tif	7	0.3779644730092273	1.88654e+16	0.5913699098995754	0.1494294245328222	4
2	57	02_RCC4_2.tif	15	0.47609522856952347	1.3872e+16	0.6945184330145519	0.25562727799018226	6
2	58	02_RCC4_2.tif	22	0.44911866736375994	1317585095328690	0.6630627391013232	0.33835563639348204	6
2	59	02_RCC4_2.tif	21	0.0	1414906721688190	0.29899545652525766	0.22718794643878937	2
2	60	02_RCC4_2.tif	20	0.3929526239966882	1347530211131610	0.6046440601348877	0.2305462747812271	4
2	61	02_RCC4_2.tif	15	0.5585038992742907	1331202320491560	0.2558938016494115	0.26022329231103264	2
2	62	02_RCC4_2.tif	23	0.4776307722564948	127247615308253	0.3723639236844104	0.2229051193141419	7
2	63	02_RCC4_2.tif	7	0.377964473009227	1.88654e+16	0.5222312893186297	0.16110039874911308	7
2	64	02_RCC4_2.tif	18	0.4769224904060803	1.32392e+16	0.8284376992119683	0.20897230671511757	4
2	65	02_RCC4_2.tif	22	0.4282593998234223	1.36286e+16	0.32017451457001944	0.24897660890763457	5
2	66	02_RCC4_2.tif	5	0.816496580927726	2.31732e+16	0.4917158782482147	0.16389410495758056	7
2	67	02_RCC4_2.tif	7	0.7238845965239823	2.28312e+16	0.7123478055000305	0.19388549349137715	4
2	68	02_RCC4_2.tif	20	0.2752409412815902	1347530211131610	0.5733935907483101	0.2600274719297886	4
2	69	02_RCC4_2.tif	14	0.629288982059086	1.43535e+16	0.5094376930168697	0.1477029730698892	4
2	70	02_RCC4_2.tif	17	0.5335019720892372	1.25036e+16	0.7348547192180858	0.1934529834372156	4
2	71	02_RCC4_2.tif	20	0.4934451587764514	1.23896e+16	0.5919577062129975	0.38067139871418476	3
2	72	02_RCC4_2.tif	14	0.2036532699906393	1500400304239230	0.27626567972557886	0.2556921658771379	5
2	73	02_RCC4_2.tif	1	0.0	inf	0.5594872832298279	0.08931105583906174	4
2	74	02_RCC4_2.tif	44	0.5742290727716386	1.15291e+16	0.4852778071706945	0.42988861640068615	3
2	75	02_RCC4_2.tif	5	0.0	1.9635e+16	0.28815747797489166	0.17182574272155762	2
2	76	02_RCC4_2.tif	24	0.5849866175853743	1.3278e+16	0.44953078279892605	0.23423171260704598	3
2	77	02_RCC4_2.tif	46	0.38826793829483147	1.14333e+16	0.6369805504446444	0.34932047914227715	4
2	78	02_RCC4_2.tif	26	0.4261157256900216	1.20224e+16	0.30719404839552367	0.26704755740670055	5
2	79	02_RCC4_2.tif	28	0.1904761904761901	1.29472e+16	0.3524300019655909	0.24957329274288245	7
2	80	02_RCC4_2.tif	7	0.377964473009227	1.88654e+16	0.41374619943755014	0.20606001147202083	4
2	81	02_RCC4_2.tif	7	0.377964473009227	1.88654e+16	0.4650666500840868	0.19418631494045258	7
2	82	02_RCC4_2.tif	15	0.4898979485566355	1446802115179030	0.5504020531972249	0.17317057078083356	4
2	83	02_RCC4_2.tif	13	0.523556754446835	1.55715e+16	0.2757962609712894	0.22887476419027036	5
2	84	02_RCC4_2.tif	4	0.0	3141592653589790	0.4976767972111702	0.22453268617391586	4
2	85	02_RCC4_2.tif	5	0.0	1.9635e+16	0.31865110993385315	0.1915007248520851	5
2	86	02_RCC4_2.tif	7	0.377964473009227	1.88654e+16	0.732127845287323	0.1568976225597518	4
2	87	02_RCC4_2.tif	3	0.816496580927726	3.23407e+16	0.6263726552327474	0.18634318063656488	3
2	88	02_RCC4_2.tif	1	0.0	inf	0.5868467092514038	0.16717784106731415	7
2	89	02_RCC4_2.tif	1	0.0	inf	0.37114518880844116	0.10022126138210297	3
2	90	02_RCC4_2.tif	25	0.49847115663273783	1.28157e+16	0.7560546040534973	0.3322926737368107	6
2	91	02_RCC4_2.tif	20	0.638168270197698	1347530211131610	0.45378041118383405	0.20577478352934123	3
2	92	02_RCC4_2.tif	21	0.0	1414906721688190	0.4255348841349284	0.20911545093570436	7
2	93	02_RCC4_2.tif	29	0.34693790852775935	1.16891e+16	0.4985327607598798	0.24867628155083493	7
2	94	02_RCC4_2.tif	8	0.6123724356957945	1.82881e+16	0.35099755972623825	0.1872396431863308	7
2	95	02_RCC4_2.tif	21	0.6379094078906983	1.25769e+16	0.6781021938437507	0.1832143474547636	4
2	96	02_RCC4_2.tif	14	0.2036532699906393	1500400304239230	0.28220253331320627	0.17688476453934396	5
2	97	02_RCC4_2.tif	12	0.4907192147942729	1.43737e+16	0.3067241460084915	0.18716716207563877	5
2	98	02_RCC4_2.tif	3	0.816496580927726	3.23407e+16	0.542956660191218	0.21706975003083548	7
2	99	02_RCC4_2.tif	9	0.6945875203623408	1.66464e+16	0.7724167505900065	0.2215372642709149	6
2	100	02_RCC4_2.tif	23	0.12869789041755736	1314460457011910	0.3397792785064034	0.30855135522458865	3
2	101	02_RCC4_2.tif	2	1.0	inf	0.4323338717222214	0.3083314448595047	3
2	102	02_RCC4_2.tif	20	0.3929526239966882	1347530211131610	0.5102044597268105	0.19060807395726442	7
2	103	02_RCC4_2.tif	22	0.4282593998234223	1.36286e+16	0.540623664855957	0.25235509482974355	7
2	104	02_RCC4_2.tif	7	0.8451542547285166	1.60021e+16	0.6055280991962978	0.14453999964254244	4
2	105	02_RCC4_2.tif	18	0.3779644730092273	1.21278e+16	0.5336232367489073	0.2000873169551293	7
2	106	02_RCC4_2.tif	8	0.5773502691896258	1714743204844840	0.903742253780365	0.31804951559752226	6
2	107	02_RCC4_2.tif	9	0.6945875203623408	1.66464e+16	0.3175538116031223	0.1655485187139776	5
2	108	02_RCC4_2.tif	2	1.0	inf	0.5723201036453247	0.21214617788791656	7
2	109	02_RCC4_2.tif	5	0.816496580927726	2.31732e+16	0.3607965290546417	0.2535713776946068	3
2	110	02_RCC4_2.tif	3	0.816496580927726	3.23407e+16	0.38983239730199176	0.150464137395223	4
2	111	02_RCC4_2.tif	17	0.4839775141824608	1298111396050640	0.48132967773605795	0.18613134653252714	7
2	112	02_RCC4_2.tif	15	0.4898979485566355	1446802115179030	0.9093746066093444	0.3022354488571485	6
2	113	02_RCC4_2.tif	26	0.38577399053554967	1.20224e+16	0.48706152118169344	0.20472677553502414	7
2	114	02_RCC4_2.tif	23	0.5017057945171832	1.27248e+16	0.4330444063829339	0.21844749589977058	7
2	115	02_RCC4_2.tif	24	0.3769982222431136	1230303014972660	0.8049763292074203	0.3398559329410394	6
2	116	02_RCC4_2.tif	10	0.6831300510639732	1612290114395410	0.40752422213554385	0.17347371876239776	7
2	117	02_RCC4_2.tif	7	0.3779644730092273	1.88654e+16	0.3532419971057347	0.15593848856432097	7
2	118	02_RCC4_2.tif	19	0.5207037318817047	1.39747e+16	0.42089201117816727	0.21926170450292135	7
2	119	02_RCC4_2.tif	9	0.0	1.76715e+16	0.3183015038569768	0.198858965602186	7
2	120	02_RCC4_2.tif	18	0.5840132092439594	1.37447e+16	0.5596373279889425	0.20695896446704865	8
2	121	02_RCC4_2.tif	18	0.5840132092439594	1.37447e+16	0.3979332513279385	0.18126955007513365	7
2	122	02_RCC4_2.tif	18	0.4769224904060803	1.32392e+16	0.3906970868508021	0.19442198156482643	7
2	123	02_RCC4_2.tif	1	0.0	inf	0.4604562520980835	0.23598076403141022	8
2	124	02_RCC4_2.tif	13	0.5081397159034496	1.39323e+16	0.37582267018464893	0.1501593435039887	7
2	125	02_RCC4_2.tif	9	0.0	1.76715e+16	0.5608911116917928	0.17707247411211333	8
2	126	02_RCC4_2.tif	2	1.0	inf	0.6751964390277863	0.1119859591126442	8
2	127	02_RCC4_2.tif	1	0.0	inf	0.7189288139343262	0.14776836335659027	8
2	128	02_RCC4_2.tif	17	0.625943231252129	1.42531e+16	0.32903118519222035	0.22076304169262156	8
2	129	02_RCC4_2.tif	28	0.1904761904761901	1.29472e+16	0.41221757233142853	0.23419765010476112	8
2	130	02_RCC4_2.tif	27	0.5281094452574665	1.21252e+16	0.6438634461826749	0.2263941523377542	8
2	131	02_RCC4_2.tif	9	0.0	1.76715e+16	0.5313377744621701	0.1521765324804518	8
2	132	02_RCC4_2.tif	25	0.6441911507451396	1.28157e+16	0.30941085815429686	0.2690513502061367	8
2	133	02_RCC4_2.tif	22	0.4282593998234224	1.36286e+16	0.4744196276773106	0.21903493356975642	8
2	134	02_RCC4_2.tif	25	0.4632594326811828	1.19079e+16	0.42659831047058105	0.2976113557815552	8
2	135	02_RCC4_2.tif	28	0.1904761904761901	1.29472e+16	0.6499095133372715	0.24206149618008307	8
2	136	02_RCC4_2.tif	14	0.2036532699906393	1500400304239230	0.2966016009449959	0.15996686688491277	9
2	137	02_RCC4_2.tif	16	0.5773502691896258	1.47968e+16	0.32172026485204697	0.16988632082939148	9
2	138	02_RCC4_2.tif	14	0.2036532699906393	1500400304239230	0.46708519756793976	0.15609652495809964	9
2	139	02_RCC4_2.tif	24	0.3769982222431136	1230303014972660	0.2814634734143813	0.2119974068676432	9
2	140	02_RCC4_2.tif	20	0.2752409412815902	1347530211131610	0.4843884915113449	0.22374151553958654	10
2	141	02_RCC4_2.tif	10	0.6123724356957946	1612290114395410	0.5859281122684479	0.21968414261937141	10
2	142	02_RCC4_2.tif	6	0.8164965809277259	2.57211e+16	0.3923069139321645	0.16993464094897112	9
2	143	02_RCC4_2.tif	22	0.567988188479356	1217151102948500	0.31924995102665643	0.19587590291418813	9
2	144	02_RCC4_2.tif	6	0.48795003647426666	1.83263e+16	0.30473792552948	0.1437323559075594	9
2	145	02_RCC4_2.tif	16	0.5773502691896258	1.47968e+16	0.5853818338364363	0.20325589855201542	8
2	146	02_RCC4_2.tif	14	0.2036532699906393	1500400304239230	0.3397050691502435	0.18118236320359365	9
2	147	02_RCC4_2.tif	3	0.816496580927726	3.23407e+16	0.3220772643884023	0.17694361011187235	9
2	148	02_RCC4_2.tif	22	0.4282593998234223	1.36286e+16	0.28856752812862396	0.20304487459361553	9
2	149	02_RCC4_2.tif	1	0.0	inf	0.3954528272151947	0.23057907819747925	9
2	150	02_RCC4_2.tif	5	0.816496580927726	2.31732e+16	0.2852002799510956	0.17431600987911225	9
2	151	02_RCC4_2.tif	22	0.4282593998234223	1.36286e+16	0.27141083776950836	0.19912607612257655	9
2	152	02_RCC4_2.tif	14	0.2036532699906393	1500400304239230	0.4248296959059579	0.24802668099956854	8
2	153	02_RCC4_2.tif	16	0.5773502691896258	1.47968e+16	0.5188839752227068	0.2938439385034144	10
2	154	02_RCC4_2.tif	2	1.0	inf	0.30847638845443726	0.21475546807050705	10
2	155	02_RCC4_2.tif	19	0.3942680667296094	1.28015e+16	0.30064931668733297	0.21322074022732282	9
2	156	02_RCC4_2.tif	21	0.8345235395948445	0.9710384578239463	0.46388443452971323	0.31814043525429	10
2	157	02_RCC4_2.tif	20	0.5242966935960689	1.23896e+16	0.3317441076040268	0.17725566886365413	9
2	158	02_RCC4_2.tif	5	0.0	1.9635e+16	0.43535820245742796	0.18831464201211928	10
2	159	02_RCC4_2.tif	16	0.5083541641390434	1341465907380300	0.34682612773030996	0.16334973694756627	9
2	160	02_RCC4_2.tif	16	0.5773502691896258	1.47968e+16	0.3685950320214033	0.14899290166795254	9
2	161	02_RCC4_2.tif	3	0.816496580927726	3.23407e+16	0.37044836084047955	0.14439103255669275	9
2	162	02_RCC4_2.tif	36	0.39134511750431283	1.14243e+16	0.5947097639242808	0.2779736054233379	10
2	163	02_RCC4_2.tif	7	0.7238845965239822	2.28312e+16	0.5237397466387067	0.1858221920473235	10
2	164	02_RCC4_2.tif	16	0.6017040856918728	1341465907380300	0.279509044252336	0.1904621582943946	9
2	165	02_RCC4_2.tif	15	0.47609522856952347	1.3872e+16	0.3458701511224111	0.16776176169514656	9
2	166	02_RCC4_2.tif	7	0.377964473009227	1.88654e+16	0.2969558281557901	0.15852379905326025	9
2	167	02_RCC4_2.tif	9	0.6945875203623408	1.66464e+16	0.26138027012348175	0.17502267989847395	9
2	168	02_RCC4_2.tif	2	1.0	inf	0.3282292038202286	0.2383611872792244	9
2	169	02_RCC4_2.tif	22	0.4491186673637602	1317585095328690	0.32882082665508444	0.18275730633600193	9
2	170	02_RCC4_2.tif	4	0.9128709291752769	4887007608661260	0.30923934280872345	0.1286106649786234	9
2	171	02_RCC4_2.tif	5	0.9380831519646858	2143429006056050	0.1973632425069809	0.14934309720993041	9
2	172	02_RCC4_2.tif	17	0.2970442628930021	1.37045e+16	0.3434150639702292	0.21221709667759783	9
2	173	02_RCC4_2.tif	9	0.0	1.76715e+16	0.6005153987142775	0.1723150470190578	11
2	174	02_RCC4_2.tif	22	0.4282593998234223	1.36286e+16	0.3578046492554925	0.19147784110497346	9
2	175	02_RCC4_2.tif	14	0.2036532699906393	1500400304239230	0.45174442657402586	0.1860325461519616	10
2	176	02_RCC4_2.tif	20	0.2752409412815902	1347530211131610	0.6908933937549591	0.1811154369264841	11
2	177	02_RCC4_2.tif	9	0.0	1.76715e+16	0.3673338260915544	0.17851021264990172	9
2	178	02_RCC4_2.tif	11	0.6795775080744739	1.37253e+16	0.738410397009416	0.14967713267965752	11
2	179	02_RCC4_2.tif	7	0.816496580927726	1.88654e+16	0.30127631553581785	0.16984599190098898	9
2	180	02_RCC4_2.tif	13	0.523556754446835	1.55715e+16	0.3478047572649442	0.18382778763771057	9
2	181	02_RCC4_2.tif	25	0.5370654454079513	1.28157e+16	0.4655503141880035	0.23371877729892732	10
2	182	02_RCC4_2.tif	40	0.35968608239676864	1.1065e+16	0.5709365017712116	0.33059510327875613	11
2	183	02_RCC4_2.tif	12	0.4907192147942729	1.43737e+16	0.3831858312090238	0.16194272538026175	10
2	184	02_RCC4_2.tif	25	0.4632594326811828	1.19079e+16	0.7212243604660035	0.22702251121401787	11
2	185	02_RCC4_2.tif	5	0.816496580927726	2.31732e+16	0.6040985465049744	0.2339055448770523	11
2	186	02_RCC4_2.tif	35	0.6028356776063443	1209282832779330	0.6802480433668409	0.26680966871125356	11
2	187	02_RCC4_2.tif	26	0.5440588203494177	1.33283e+16	0.5920594174128312	0.32370724256795186	11
2	188	02_RCC4_2.tif	34	0.49035478137312344	1.17473e+16	0.6887347794630948	0.31933542680652705	11
2	189	02_RCC4_2.tif	7	0.8329931278350429	1.5004e+16	0.6621020180838448	0.2231849953532219	11
2	190	02_RCC4_2.tif	14	0.2036532699906393	1500400304239230	0.5111390777996608	0.18969689282987798	10
2	191	02_RCC4_2.tif	41	0.6033819084484383	1.13416e+16	0.661122037143242	0.3495972194686169	11
2	192	02_RCC4_2.tif	6	0.7905694150420949	2.0944e+16	0.5005366057157516	0.2371582699318727	11
2	193	02_RCC4_2.tif	7	0.377964473009227	1.88654e+16	0.6178246821675982	0.1647189600127084	10
2	194	02_RCC4_2.tif	19	0.3942680667296091	1.28015e+16	0.5817943623191432	0.19796412712649294	10
2	195	02_RCC4_2.tif	12	0.0	1.61704e+16	0.6252155030767123	0.23243687115609646	11
2	196	02_RCC4_2.tif	12	0.5563486402641867	1.37161e+16	0.5717161123951277	0.21471224259585142	12
2	197	02_RCC4_2.tif	28	0.1904761904761901	1.29472e+16	0.6388548995767321	0.28039597387292553	12
2	198	02_RCC4_2.tif	21	0.0	1414906721688190	0.581311305363973	0.23607451007479713	12
2	199	02_RCC4_2.tif	29	0.5162451143930841	1.25051e+16	0.49882478138496134	0.21662075958889107	12
2	200	02_RCC4_2.tif	21	0.0	1414906721688190	0.6066681643327078	0.24936293668690182	12
2	201	02_RCC4_2.tif	31	0.45002134868373134	1.21588e+16	0.6735922694206238	0.238578746515897	12
2	202	02_RCC4_2.tif	9	0.5270462766947299	1.50915e+16	0.6479285558064779	0.1727779060602188	12
2	203	02_RCC4_2.tif	2	1.0	inf	0.757976621389389	0.1914549395442009	12
2	204	02_RCC4_2.tif	17	0.625943231252129	1.42531e+16	0.5647300990188823	0.18024944031939788	12
2	205	02_RCC4_2.tif	14	0.2036532699906393	1500400304239230	0.5628987550735474	0.1608464398554393	12
2	206	02_RCC4_2.tif	12	0.0	1.61704e+16	0.6016924480597178	0.1463454682379961	12
2	207	02_RCC4_2.tif	8	0.6123724356957945	1.82881e+16	0.7038185447454453	0.19323452841490507	12
2	208	02_RCC4_2.tif	7	0.377964473009227	1.88654e+16	0.7084480268614632	0.21459416300058365	12
2	209	02_RCC4_2.tif	5	0.816496580927726	2.31732e+16	0.4838696837425232	0.15463797301054	12
2	210	02_RCC4_2.tif	3	0.816496580927726	3.23407e+16	0.6391393542289734	0.12424912800391515	12
2	211	02_RCC4_2.tif	18	0.4769224904060804	1.32392e+16	0.6139569017622206	0.1516645062300894	12
2	212	02_RCC4_2.tif	4	0.0	3141592653589790	0.7666322886943817	0.17849621921777725	12
2	213	02_RCC4_2.tif	2	1.0	inf	0.49450673162937164	0.11618982255458832	12
2	214	02_RCC4_2.tif	13	0.7296608671767802	1332828266220380	0.4297386614175943	0.25853595997278506	13
2	215	02_RCC4_2.tif	34	0.4678596948487089	1250364543402940	0.6454422403784359	0.18888604728614583	12
2	216	02_RCC4_2.tif	16	0.5083541641390434	1341465907380300	0.32683394849300385	0.3505273927003145	13
2	217	02_RCC4_2.tif	14	0.6292889820590859	1.43535e+16	0.6116328111716679	0.17131631076335907	12
2	218	02_RCC4_2.tif	19	0.3942680667296091	1.28015e+16	0.6014792997586099	0.18883200499572253	12
2	219	02_RCC4_2.tif	22	0.35093484119205787	1.12268e+16	0.3831887218085202	0.3898305574601347	13
2	220	02_RCC4_2.tif	12	0.0	1.61704e+16	0.4747844661275546	0.31447064007321995	13
2	221	02_RCC4_2.tif	26	0.49882968149873613	1.23843e+16	0.5886056010539715	0.19796233581235775	12
2	222	02_RCC4_2.tif	6	0.7905694150420949	2.0944e+16	0.7135194639364878	0.1576078919072946	12
2	223	02_RCC4_2.tif	34	0.4678596948487089	1250364543402940	0.42025814687504487	0.38727308086612644	13
2	224	02_RCC4_2.tif	7	0.3779644730092273	1.88654e+16	0.6873753155980792	0.1654339592371668	12
2	225	02_RCC4_2.tif	16	0.0	1.39626e+16	0.36274319514632225	0.41069944156333804	13
2	226	02_RCC4_2.tif	3	0.816496580927726	3.23407e+16	0.581038107474645	0.18665853391091028	12
2	227	02_RCC4_2.tif	1	0.0	inf	0.2583962678909302	0.1884794384241104	12
2	228	02_RCC4_2.tif	10	0.6164414002968978	1.52719e+16	0.3403479069471359	0.3276066243648529	13
2	229	02_RCC4_2.tif	19	0.46240219449488373	1.28015e+16	0.43073005817438426	0.2892990120147404	13
2	230	02_RCC4_2.tif	13	0.523556754446835	1.55715e+16	0.41647388155643755	0.3739892393350601	13
2	231	02_RCC4_2.tif	10	0.8004714123777822	1760039459437210	0.3493110597133636	0.2709819175302982	13
2	232	02_RCC4_2.tif	77	0.5384706787550076	1008793779750070	0.35439791907737783	0.5088580652297318	13
2	233	02_RCC4_2.tif	15	0.47609522856952347	1.3872e+16	0.4245568533738454	0.3775336409608523	13
2	234	02_RCC4_2.tif	26	0.4760065949973938	1.29246e+16	0.4500126139475749	0.35372408536764294	13
2	235	02_RCC4_2.tif	30	0.4509717590117594	1293629002686350	0.39558810790379845	0.3629917874932289	13
2	236	02_RCC4_2.tif	12	0.8371126422158345	1.23824e+16	0.49942903717358905	0.19466061114023128	14
2	237	02_RCC4_2.tif	14	0.2036532699906393	1500400304239230	0.3363905953509467	0.1860249170235225	15
2	238	02_RCC4_2.tif	16	0.5083541641390434	1341465907380300	0.3455567695200443	0.17364576179534197	15
2	239	02_RCC4_2.tif	25	0.35514768046230283	1.156e+16	0.6950374293327332	0.19129991963505744	14
2	240	02_RCC4_2.tif	11	0.49792959773196926	1.48228e+16	0.3577450026165355	0.1708816269581968	15
2	241	02_RCC4_2.tif	3	0.816496580927726	3.23407e+16	0.4110627969106038	0.17929350336392721	15
2	242	02_RCC4_2.tif	12	0.4907192147942729	1.43737e+16	0.75837209324042	0.14464535502096018	14
2	243	02_RCC4_2.tif	5	0.816496580927726	2.31732e+16	0.584429657459259	0.1679011195898056	14
2	244	02_RCC4_2.tif	22	0.4282593998234224	1.36286e+16	0.43801091746850446	0.26695728149603715	15
2	245	02_RCC4_2.tif	20	0.3929526239966882	1347530211131610	0.4289478898048401	0.21467460170388222	15
2	246	02_RCC4_2.tif	2	1.0	inf	0.8311131298542023	0.17946135252714157	14
2	247	02_RCC4_2.tif	21	0.0	1414906721688190	0.679059868767148	0.21838203640211196	14
2	248	02_RCC4_2.tif	2	1.0	inf	0.6034408807754517	0.2940642386674881	14
2	249	02_RCC4_2.tif	25	0.6579389213650304	1.28157e+16	0.588294483423233	0.23855894133448602	14
2	250	02_RCC4_2.tif	33	0.4668955992874022	1.21359e+16	0.5074757527221333	0.2406458750818715	15
2	251	02_RCC4_2.tif	33	0.36273812505500597	1.24609e+16	0.5273027709036162	0.2983684428036213	14
2	252	02_RCC4_2.tif	21	0.4531158898801007	1.25769e+16	0.5442892951624734	0.19502119844158491	15
2	253	02_RCC4_2.tif	16	0.0	1.39626e+16	0.4986123777925968	0.18212405941449106	15
2	254	02_RCC4_2.tif	34	0.487691879291654	1.17473e+16	0.34458013229510365	0.2361392020521795	15
2	255	02_RCC4_2.tif	8	0.6123724356957945	1.82881e+16	0.53302813321352	0.200339512899518	15
2	256	02_RCC4_2.tif	14	0.6072856123196265	1.35035e+16	0.5561041278498513	0.18040196810449874	15
2	257	02_RCC4_2.tif	9	0.0	1.76715e+16	0.45560387439197964	0.14704102194971508	15
2	258	02_RCC4_2.tif	10	0.6164414002968978	1.52719e+16	0.3901014715433121	0.17672847136855124	15
2	259	02_RCC4_2.tif	5	0.816496580927726	2.31732e+16	0.3609369099140167	0.16246280670166016	14
2	260	02_RCC4_2.tif	21	0.4531158898801007	1.25769e+16	0.3869324667113168	0.22000458056018465	15
2	261	02_RCC4_2.tif	16	0.5773502691896258	1.47968e+16	0.4484740924090147	0.17671187059022486	15
2	262	02_RCC4_2.tif	5	0.0	1.9635e+16	0.4248416841030121	0.184670789539814	15
2	263	02_RCC4_2.tif	5	0.816496580927726	2.31732e+16	0.47464714050292967	0.16122377514839173	15
2	264	02_RCC4_2.tif	30	0.5050337055913178	1.20922e+16	0.36904402474562326	0.30413367276390396	16
2	265	02_RCC4_2.tif	22	0.4282593998234224	1.36286e+16	0.43634906953031366	0.2540315076370131	16
2	266	02_RCC4_2.tif	9	0.6945875203623408	1.66464e+16	0.38889991905954147	0.23704720868004692	16
2	267	02_RCC4_2.tif	23	0.12869789041755736	1314460457011910	0.3352115244969078	0.3440591019132863	16
2	268	02_RCC4_2.tif	8	0.6123724356957945	1.82881e+16	0.9632982090115547	0.23299763444811106	17
2	269	02_RCC4_2.tif	17	0.2970442628930021	1.37045e+16	0.33124734198345857	0.27043026159791383	16
2	270	02_RCC4_2.tif	6	0.6741998624632421	1.93475e+16	0.7357925474643707	0.20252027859290442	17
2	271	02_RCC4_2.tif	28	0.4938489054053847	1.20739e+16	0.3347496965101787	0.36336799604552134	16
2	272	02_RCC4_2.tif	19	0.4429654639799318	1235849043114210	0.7419225322572809	0.2547598112570612	17
2	273	02_RCC4_2.tif	10	0.6123724356957946	1612290114395410	0.8710948169231415	0.22745250687003135	17
2	274	02_RCC4_2.tif	2	1.0	inf	0.8202105462551117	0.2625543624162674	17
2	275	02_RCC4_2.tif	27	0.37721469781612577	1.16427e+16	0.37072076510500024	0.3673728224303987	16
2	276	02_RCC4_2.tif	8	0.6123724356957945	1.82881e+16	0.9082760810852051	0.17292858893051744	17
2	277	02_RCC4_2.tif	24	0.3769982222431136	1230303014972660	0.7158032357692719	0.3479037946090102	17
2	278	02_RCC4_2.tif	25	0.3881555064577862	1242748407277040	0.9519383311271667	0.325380941927433	17
2	279	02_RCC4_2.tif	9	0.0	1.76715e+16	0.772860950893826	0.25567678610483807	17
2	280	02_RCC4_2.tif	10	0.6123724356957946	1612290114395410	0.3274113118648529	0.305381865054369	16
2	281	02_RCC4_2.tif	31	0.597283273784917	1140038260161500	0.8732083247553918	0.285103012116686	17
2	282	02_RCC4_2.tif	2	1.0	inf	0.8645685017108917	0.21766232699155807	17
2	283	02_RCC4_2.tif	5	0.816496580927726	2.31732e+16	0.3281330645084381	0.2956466093659401	16
2	284	02_RCC4_2.tif	14	0.2036532699906393	1500400304239230	0.8844924441405705	0.31105843612125944	17
2	285	02_RCC4_2.tif	3	1.0	3769911184307750	0.8304162820180258	0.2543119490146637	17
2	286	02_RCC4_2.tif	9	0.0	1.76715e+16	0.79906917280621	0.22010121908452776	17
2	287	02_RCC4_2.tif	31	0.33117581336027324	1249524838656440	0.3858548893082526	0.3311493291008857	16
2	288	02_RCC4_2.tif	8	0.8843384945005575	1479677650017440	0.39064813405275345	0.24923133198171854	16
2	289	02_RCC4_2.tif	11	0.49792959773196926	1.48228e+16	0.8764102133837613	0.19259383021430534	17
2	290	02_RCC4_2.tif	1	0.0	inf	0.9782558679580688	0.37132829427719116	17
2	291	02_RCC4_2.tif	16	0.0	1.39626e+16	0.8505712375044823	0.3062962549738586	17
2	292	02_RCC4_2.tif	27	0.5724125976557584	1.28606e+16	0.8506525777004383	0.3064118990743602	17
2	293	02_RCC4_2.tif	9	0.0	1.76715e+16	0.4092724025249481	0.19031051794687906	16
2	294	02_RCC4_2.tif	25	0.4984711566327377	1.28157e+16	0.8861585140228272	0.3311866968870163	17
2	295	02_RCC4_2.tif	5	0.816496580927726	2.31732e+16	0.35966125726699827	0.22841535359621049	16
2	296	02_RCC4_2.tif	20	0.3840003210346248	1.1978e+16	0.8888746231794358	0.33266270346939564	17
2	297	02_RCC4_2.tif	6	0.7905694150420949	2.0944e+16	0.9272246062755585	0.24533710380395254	17
2	298	02_RCC4_2.tif	16	0.5773502691896258	1.47968e+16	0.31931792572140694	0.25900378031656146	16
2	299	02_RCC4_2.tif	29	0.3757492863864437	1.25051e+16	0.8857725180428604	0.33924909937998343	17
2	300	02_RCC4_2.tif	16	0.0	1.39626e+16	0.407413974404335	0.2962300684303045	16
2	301	02_RCC4_2.tif	19	0.5207037318817048	1.39747e+16	0.9464528529267562	0.31351186178232493	17
2	302	02_RCC4_2.tif	2	1.0	inf	0.9782558679580688	0.2291065827012062	17
2	303	02_RCC4_2.tif	10	0.7325487390334128	1.45977e+16	0.9364354729652404	0.28424658477306364	17
2	304	02_RCC4_2.tif	1	0.0	inf	0.2989089787006378	0.25824370980262756	16
2	305	02_RCC4_2.tif	11	0.7084437526351621	1.55968e+16	0.24438433349132538	0.3014378168366172	16
2	306	02_RCC4_2.tif	14	0.786283935618104	1.21453e+16	0.3045733485903059	0.28886964065688	16
2	307	02_RCC4_2.tif	11	0.7084437526351621	1.55968e+16	0.41710119626738806	0.16695867038585924	18
2	308	02_RCC4_2.tif	4	0.9128709291752769	4887007608661260	0.4632371962070465	0.13545814994722605	18
2	309	02_RCC4_2.tif	16	0.5773502691896258	1.47968e+16	0.5078889019787312	0.19660582346841693	18
2	310	02_RCC4_2.tif	16	0.381170670721425	1.28983e+16	0.4452897347509861	0.24488632520660758	18
2	311	02_RCC4_2.tif	3	0.816496580927726	3.23407e+16	0.4601002136866252	0.20031026750802994	18
2	312	02_RCC4_2.tif	13	0.523556754446835	1.55715e+16	0.5208408786700323	0.17227083931748682	18
2	313	02_RCC4_2.tif	22	0.33760957853460993	1.21715e+16	0.4687987660819834	0.3297218003056266	18
2	314	02_RCC4_2.tif	19	0.46240219449488373	1.28015e+16	0.5828287632841813	0.2941337110180604	18
2	315	02_RCC4_2.tif	29	0.37574928638644345	1.25051e+16	0.4562526427466294	0.22603505143317684	18
2	316	02_RCC4_2.tif	3	0.816496580927726	3.23407e+16	0.7041580478350321	0.2859489768743515	18
2	317	02_RCC4_2.tif	53	0.34970463787918027	0.9928945881806724	0.6273121867539748	0.39686326766913793	18
2	318	02_RCC4_2.tif	19	0.1347175576035976	1.28015e+16	0.7841000698114696	0.19536527657979413	18
2	319	02_RCC4_2.tif	20	0.49344515877645195	1.23896e+16	0.45808575451374056	0.31702983044087885	18
2	320	02_RCC4_2.tif	21	0.5441647649087309	1.30091e+16	0.5614840388298035	0.2012127290169398	18
2	321	02_RCC4_2.tif	10	0.6831300510639732	1612290114395410	0.6130449265241623	0.14159456826746464	18
2	322	02_RCC4_2.tif	25	0.6217270349935331	1.07802e+16	0.6502729558944702	0.40188235700130465	18
2	323	02_RCC4_2.tif	14	0.2036532699906393	1500400304239230	0.43987073429993223	0.2642284967005253	18
2	324	02_RCC4_2.tif	14	0.2036532699906393	1500400304239230	0.4173854717186519	0.23241561651229858	18
2	325	02_RCC4_2.tif	2	1.0	inf	0.4231403023004532	0.157557038590312	18
2	326	02_RCC4_2.tif	24	0.40207793606049363	1230303014972660	0.5495040665070215	0.29205196040372056	18
2	327	02_RCC4_2.tif	9	0.0	1.76715e+16	0.5535413324832916	0.20409789267513487	18
2	328	02_RCC4_2.tif	11	0.6795775080744739	1.37253e+16	0.47121245481751184	0.18692441115325148	18
2	329	02_RCC4_2.tif	1	0.0	inf	0.547875165939331	0.09979400783777237	18
2	330	02_RCC4_2.tif	10	0.6123724356957945	1612290114395410	0.780253267288208	0.23248797953128814	18
2	331	02_RCC4_2.tif	10	0.6831300510639732	1612290114395410	0.614421284198761	0.2593453906476498	18
2	332	02_RCC4_2.tif	16	0.7516204457766111	1.22175e+16	0.3908665310591459	0.15019550686702132	18
2	333	02_RCC4_2.tif	18	0.6123724356957945	1.37447e+16	0.5270610120561388	0.15654400280780262	18
2	334	02_RCC4_2.tif	1	0.0	inf	0.619775652885437	0.42188143730163574	18
2	335	02_RCC4_2.tif	3	0.816496580927726	3.23407e+16	0.24546171724796295	0.287190059820811	18
2	336	02_RCC4_2.tif	9	0.6945875203623408	1.66464e+16	0.40151912305090165	0.2660291873746448	18
2	337	02_RCC4_2.tif	20	0.5242966935960685	1.23896e+16	0.4919516250491142	0.24690928850322963	18
2	338	02_RCC4_2.tif	23	0.34693096212529995	1.17904e+16	0.5376735200052676	0.36416518169900647	18
2	339	02_RCC4_2.tif	4	0.0	3141592653589790	0.3960822522640228	0.3300183266401291	18
2	340	02_RCC4_2.tif	2	1.0	inf	0.47956815361976624	0.34360266476869583	18
2	341	02_RCC4_2.tif	39	0.41344911529736145	1.16786e+16	0.43620339800149965	0.44483766513757217	20
2	342	02_RCC4_2.tif	38	0.5293880216995303	1.16536e+16	0.42574357672741536	0.4219605475664139	20
2	343	02_RCC4_2.tif	43	0.3978147122322054	1.21704e+16	0.40622497159381243	0.5151644560486771	20
2	344	02_RCC4_2.tif	28	0.41589483143803146	1.20739e+16	0.37509891390800476	0.4149167856999806	20
2	345	02_RCC4_2.tif	30	0.34204940066382394	1.20922e+16	0.4478721300760905	0.4617720827460289	20
2	346	02_RCC4_2.tif	4	0.0	3141592653589790	0.3857671543955803	0.5052567422389984	20
2	347	02_RCC4_2.tif	9	0.0	1.76715e+16	0.7302594582239786	0.3647889577680164	19
2	348	02_RCC4_2.tif	26	0.4827593836046619	1.20224e+16	0.468386825460654	0.46134655435497945	20
2	349	02_RCC4_2.tif	15	0.4898979485566357	1446802115179030	0.35938964088757835	0.34677958289782207	20
2	350	02_RCC4_2.tif	14	0.2036532699906393	1500400304239230	0.44259664842060636	0.40543221895183834	20
2	351	02_RCC4_2.tif	2	1.0	inf	0.6445639431476593	0.40103761851787567	19
2	352	02_RCC4_2.tif	9	0.8050764858994133	1.21278e+16	0.4160270591576894	0.2792858804265658	20
2	353	02_RCC4_2.tif	18	0.5840132092439594	1.37447e+16	0.5004382646746106	0.42841654270887375	19
2	354	02_RCC4_2.tif	16	0.5773502691896258	1.47968e+16	0.3565718736499548	0.4089751676656306	20
2	355	02_RCC4_2.tif	1	0.0	inf	0.24394598603248596	0.5647211670875549	20
2	356	02_RCC4_2.tif	29	0.3757492863864437	1.25051e+16	0.35020508129021216	0.41262815584396495	20
2	357	02_RCC4_2.tif	13	0.523556754446835	1.55715e+16	0.3487261694211226	0.42422076945121473	20
2	358	02_RCC4_2.tif	13	0.523556754446835	1.55715e+16	0.2546096948476938	0.4196853121885887	20
2	359	02_RCC4_2.tif	24	0.4943475338889465	1230303014972660	0.5738536417484283	0.38945156801491976	19
2	360	02_RCC4_2.tif	4	0.0	3141592653589790	0.44248493015766144	0.3930533453822136	20
2	361	02_RCC4_2.tif	24	0.3216615395629657	1.19304e+16	0.5353640417257944	0.4039546341324846	19
2	362	02_RCC4_2.tif	14	0.2036532699906393	1500400304239230	0.3476931665624891	0.38800205503191265	20
2	363	02_RCC4_2.tif	31	0.33117581336027324	1249524838656440	0.531938846072843	0.31129980087280273	19
2	364	02_RCC4_2.tif	31	0.6251911144227755	1140038260161500	0.5817762757501295	0.24613196162446851	19
2	365	02_RCC4_2.tif	21	0.7392759631416288	1.07652e+16	0.33193822630814146	0.4631142272126107	20
2	366	02_RCC4_2.tif	16	0.5773502691896258	1.47968e+16	0.3308556545525789	0.39484817534685135	20
2	367	02_RCC4_2.tif	3	0.816496580927726	3.23407e+16	0.5215584635734558	0.15070318430662155	19
2	368	02_RCC4_2.tif	35	0.6761021382534864	1209282832779330	0.32624094571386064	0.47968043770108904	20
2	369	02_RCC4_2.tif	3	0.816496580927726	3.23407e+16	0.2282953162988027	0.3476666510105133	20
2	370	02_RCC4_2.tif	38	0.4464331142884259	1.20589e+16	0.41977449075171824	0.4355366596657979	20
2	371	02_RCC4_2.tif	19	0.5207037318817046	1.39747e+16	0.48073146217747736	0.4152373397036603	19
2	372	02_RCC4_2.tif	24	0.5849866175853743	1.3278e+16	0.3560902625322342	0.43330790599187213	20
2	373	02_RCC4_2.tif	8	0.6123724356957945	1.82881e+16	0.46254483237862587	0.31998741813004017	19
2	374	02_RCC4_2.tif	4	0.0	3141592653589790	0.5650072246789932	0.2988937273621559	19
2	375	02_RCC4_2.tif	49	0.4066079650155184	1.13288e+16	0.539241046929846	0.3899041368645065	19
2	376	02_RCC4_2.tif	7	0.377964473009227	1.88654e+16	0.33099871022360666	0.3479623773268291	20
2	377	02_RCC4_2.tif	1	0.0	inf	0.34007781744003296	0.10131990909576416	21
2	378	02_RCC4_2.tif	14	0.2036532699906393	1500400304239230	0.3833916464022228	0.3848663217255047	20
2	379	02_RCC4_2.tif	25	0.5417573775069718	1242748407277040	0.538760656118393	0.38838972240686415	19
2	380	02_RCC4_2.tif	7	0.8886656215775005	1.6935e+16	0.3533204751355307	0.14212907265339578	21
2	381	02_RCC4_2.tif	4	0.0	3141592653589790	0.3725146949291229	0.33233386278152466	20
2	382	02_RCC4_2.tif	16	0.8452868743280448	1.14039e+16	0.3043535891920328	0.2704127626493573	21
2	383	02_RCC4_2.tif	14	0.2036532699906393	1500400304239230	0.5683015478508813	0.2831082674009459	19
2	384	02_RCC4_2.tif	18	0.6464027681472053	0.9958509024124148	0.6393665572007498	0.3365987659328514	19
2	385	02_RCC4_2.tif	22	0.25	1.12778e+16	0.5269293839281256	0.42489648813551123	19
2	386	02_RCC4_2.tif	23	0.5656854249492381	1314460457011910	0.5629444433295209	0.34666905908480933	19
2	387	02_RCC4_2.tif	17	0.9248961669102931	1.05312e+16	0.3133314514861387	0.17249157542691512	21
2	388	02_RCC4_2.tif	40	0.42771084940138593	1.1065e+16	0.3522827535867691	0.4269367540255189	20
2	389	02_RCC4_2.tif	17	0.6259432312521288	1.42531e+16	0.3593284259824192	0.19455881657845833	21
2	390	02_RCC4_2.tif	39	0.07422696190252243	1.16786e+16	0.3875838510501079	0.41115356790713775	20
2	391	02_RCC4_2.tif	1	0.0	inf	0.32314032316207886	0.15211717784404755	21
2	392	02_RCC4_2.tif	28	0.3544039575173799	1.1286e+16	0.43673064559698105	0.44178956294698374	20
2	393	02_RCC4_2.tif	5	0.9380831519646858	2143429006056050	0.3113969683647156	0.2719646006822586	20
2	394	02_RCC4_2.tif	22	0.7386897096864313	1217151102948500	0.3449752764268355	0.41608786955475807	20
2	395	02_RCC4_2.tif	20	0.42996886336900375	1.23896e+16	0.7138109177350997	0.3532318636775017	19
2	396	02_RCC4_2.tif	36	0.7191326173372938	0.9735582576112822	0.3336567423409886	0.45286361562709015	20
2	397	02_RCC4_2.tif	2	1.0	inf	0.46601052582263947	0.2207675203680992	19
2	398	02_RCC4_2.tif	9	0.0	1.76715e+16	0.3815518452061547	0.1888202271527714	21
2	399	02_RCC4_2.tif	20	0.5675731680798338	1197804632116990	0.5961455464363098	0.4050400599837303	19
2	400	02_RCC4_2.tif	36	0.38250489527506093	1.14243e+16	0.4096182675825225	0.3250756615565883	19
2	401	02_RCC4_2.tif	16	0.0	1.39626e+16	0.44709506072103977	0.40625048195943236	20
2	402	02_RCC4_2.tif	9	0.6945875203623408	1.66464e+16	0.4232598344484965	0.29069284598032635	19
2	403	02_RCC4_2.tif	17	0.3417794376765976	1.21817e+16	0.5493516974589404	0.28083871348815803	19
2	404	02_RCC4_2.tif	5	0.816496580927726	2.31732e+16	0.4884351849555969	0.2501625120639801	19
2	405	02_RCC4_2.tif	3	0.816496580927726	3.23407e+16	0.5356628696123759	0.1601739525794983	20
2	406	02_RCC4_2.tif	29	0.37574928638644345	1.25051e+16	0.42564094477686387	0.36941355620992594	20
2	407	02_RCC4_2.tif	27	0.28094730895098474	1.16427e+16	0.3526896917157703	0.3593522290940638	20
2	408	02_RCC4_2.tif	24	0.3769982222431136	1230303014972660	0.40794804816444713	0.35841916625698406	20
2	409	02_RCC4_2.tif	7	0.3779644730092273	1.88654e+16	0.46989285945892334	0.21019738273961203	19
2	410	02_RCC4_2.tif	19	0.46240219449488373	1.28015e+16	0.4794215999151531	0.3257126584649086	19
2	411	02_RCC4_2.tif	24	0.4943475338889465	1230303014972660	0.4315403960645199	0.4215349340811372	19
2	412	02_RCC4_2.tif	39	0.5703723806489185	1.10383e+16	0.5978778019929544	0.3041913423400659	19
2	413	02_RCC4_2.tif	36	0.4207031619116712	1.1708e+16	0.3124602660536766	0.439333949651983	20
2	414	02_RCC4_2.tif	17	0.8360303717598088	1.1454e+16	0.5650451463811538	0.27364812068202915	19
2	415	02_RCC4_2.tif	12	0.5907030891845739	1.43737e+16	0.3700440029303233	0.3447114769369364	20
2	416	02_RCC4_2.tif	48	0.6035613731766304	1.1677e+16	0.34487805888056755	0.4780206565434734	20
2	417	02_RCC4_2.tif	51	0.4447452053209597	1.12203e+16	0.4701301589900372	0.5169176202194363	19
2	418	02_RCC4_2.tif	20	0.2752409412815902	1347530211131610	0.38898451179265975	0.222079804725945	21
2	419	02_RCC4_2.tif	26	0.47600659499739345	1.29246e+16	0.6583528255040829	0.29252601672823614	19
2	420	02_RCC4_2.tif	19	0.5207037318817046	1.39747e+16	0.5759324886296925	0.3524777904937142	19
2	421	02_RCC4_2.tif	7	0.3779644730092273	1.88654e+16	0.5221157627446311	0.3777087575622967	19
2	422	02_RCC4_2.tif	1	0.0	inf	0.30766767263412476	0.2664072811603546	20
2	423	02_RCC4_2.tif	38	0.3880026974943528	1.13791e+16	0.3680339561481225	0.4177655185523786	20
2	424	02_RCC4_2.tif	12	0.6831300510639732	1.50796e+16	0.4912896354993184	0.3677996552238862	19
2	425	02_RCC4_2.tif	11	0.26967994498529707	1.48228e+16	0.4637147296558727	0.18713942271741954	21
2	426	02_RCC4_2.tif	29	0.3484510929203089	1.25051e+16	0.43158670129447146	0.40190159272530984	20
2	427	02_RCC4_2.tif	12	0.7950060587397373	1.43737e+16	0.351895938316981	0.36210422217845917	20
2	428	02_RCC4_2.tif	20	0.5242966935960685	1.23896e+16	0.46122071593999864	0.41856641732156274	19
2	429	02_RCC4_2.tif	9	0.6945875203623408	1.66464e+16	0.3126081923643748	0.35864975220627254	20
2	430	02_RCC4_2.tif	22	0.537318610054862	1.31759e+16	0.6787920133634047	0.31027210131287575	19
2	431	02_RCC4_2.tif	42	0.577112953293546	1.1253e+16	0.6175064323913484	0.4687019339984372	19
2	432	02_RCC4_2.tif	28	0.5606119105813882	1.24246e+16	0.38691157421895433	0.5070355018334729	20
2	433	02_RCC4_2.tif	39	0.6755613453219279	1.10383e+16	0.6728915335276188	0.3478434909230623	19
2	434	02_RCC4_2.tif	3	0.816496580927726	3.23407e+16	0.3849342664082845	0.164059912165006	21
2	435	02_RCC4_2.tif	11	0.7084437526351622	1.55968e+16	0.5801438282836567	0.2701360136270523	19
2	436	02_RCC4_2.tif	10	0.6123724356957945	1612290114395410	0.7011398136615753	0.3908629082143307	19
2	437	02_RCC4_2.tif	2	1.0	inf	0.33109788596630096	0.4643396884202957	20
2	438	02_RCC4_2.tif	37	0.3916747363385226	1.17416e+16	0.3436476121077666	0.4252730682492256	20
2	439	02_RCC4_2.tif	26	0.5440588203494177	1.33283e+16	0.2814139282474151	0.4493189201905177	20
2	440	02_RCC4_2.tif	5	0.9586907114045355	3.54987e+16	0.32070496678352356	0.26706951260566714	20
2	441	02_RCC4_2.tif	14	0.2036532699906393	1500400304239230	0.2816128837210791	0.18708215201539652	22
2	442	02_RCC4_2.tif	2	1.0	inf	0.3136186748743057	0.1985885389149189	20
2	443	02_RCC4_2.tif	35	0.4013175177678279	1.11069e+16	0.49573334881237574	0.42272417396306994	20
2	444	02_RCC4_2.tif	13	0.523556754446835	1.55715e+16	0.2953137228122124	0.17707156189359152	22
2	445	02_RCC4_2.tif	24	0.7493356790797508	1.0349e+16	0.32608975035448867	0.4805167783051729	20
2	446	02_RCC4_2.tif	13	0.7991518453864765	1.24612e+16	0.3117089592493497	0.377541068654794	20
2	447	02_RCC4_2.tif	9	0.6944132079458367	1597442784589870	0.3009757366445329	0.18864559423592356	22
2	448	02_RCC4_2.tif	32	0.5225990587876213	1.17681e+16	0.3291037273593247	0.4249470722861588	20
2	449	02_RCC4_2.tif	4	0.0	3141592653589790	0.2749713957309723	0.1488555707037449	22
2	450	02_RCC4_2.tif	1	0.0	inf	0.3349813222885132	0.20955213904380798	22
2	451	02_RCC4_2.tif	8	0.6123724356957945	1.82881e+16	0.4526207335293293	0.33363280072808266	20
2	452	02_RCC4_2.tif	26	0.5440588203494177	1.33283e+16	0.4539658771111415	0.3961418176499697	20
2	453	02_RCC4_2.tif	18	0.7889888940450591	1.14822e+16	0.4067487236526277	0.45220281225111747	20
2	454	02_RCC4_2.tif	16	0.5083541641390434	1341465907380300	0.43912411853671074	0.36413748748600483	20
2	455	02_RCC4_2.tif	4	0.0	3141592653589790	0.4929121732711792	0.20654231123626232	22
2	456	02_RCC4_2.tif	13	0.523556754446835	1.55715e+16	0.5009395961578076	0.19429430222282043	24
2	457	02_RCC4_2.tif	23	0.4776307722564948	127247615308253	0.6023684467958368	0.21654343637435333	24
2	458	02_RCC4_2.tif	8	0.6746451779882773	2.03098e+16	0.5871957540512085	0.20835240557789803	24
2	459	02_RCC4_2.tif	18	0.4769224904060804	1.32392e+16	0.4839330812295278	0.29654976973930997	24
2	460	02_RCC4_2.tif	4	0.0	3141592653589790	0.48682382702827454	0.2547074109315872	24
2	461	02_RCC4_2.tif	9	0.0	1.76715e+16	0.40966404808892143	0.30499224530325997	24
2	462	02_RCC4_2.tif	27	0.33406370115253947	1.24848e+16	0.5060371922122108	0.22383063769450895	24
2	463	02_RCC4_2.tif	9	0.8606629658238704	1947116515222560	0.3032476272847917	0.1507727031906446	23
2	464	02_RCC4_2.tif	2	1.0	inf	0.7536201775074005	0.22072938084602356	24
2	465	02_RCC4_2.tif	12	0.9011574387846365	1.38095e+16	0.31321177383263904	0.17084001066784063	23
2	466	02_RCC4_2.tif	36	0.20495772272782542	0.9613856400821054	0.3248658515512943	0.2468884349283245	23
2	467	02_RCC4_2.tif	9	0.0	1.76715e+16	0.691040383444892	0.2658511557512813	24
2	468	02_RCC4_2.tif	21	0.0	1414906721688190	0.6526297955285936	0.26625830963963554	24
2	469	02_RCC4_2.tif	3	0.816496580927726	3.23407e+16	0.2792655328909556	0.17512779186169306	23
2	470	02_RCC4_2.tif	30	0.32984617449623826	1.10326e+16	0.526371642947197	0.27223519471784435	24
2	471	02_RCC4_2.tif	6	0.7905694150420949	2.0944e+16	0.6174995402495066	0.2433356245358785	24
2	472	02_RCC4_2.tif	7	0.377964473009227	1.88654e+16	0.5887649825641087	0.22802646777459554	24
2	473	02_RCC4_2.tif	6	0.8703882797784892	1.95696e+16	0.2873350183169047	0.15196968552966914	23
2	474	02_RCC4_2.tif	1	0.0	inf	0.3330129086971283	0.23012129962444305	24
2	475	02_RCC4_2.tif	14	0.6292889820590859	1.43535e+16	0.32265638027872356	0.2339000983961991	23
2	476	02_RCC4_2.tif	8	0.8124097554365945	2.03098e+16	0.2856679633259773	0.24519722070544958	23
2	477	02_RCC4_2.tif	10	0.791741358748446	1.86565e+16	0.3157671481370926	0.2871869996190071	23
2	478	02_RCC4_2.tif	29	0.37574928638644345	1.25051e+16	0.5495541845930034	0.3391859596916314	24
2	479	02_RCC4_2.tif	1	0.0	inf	0.3798733651638031	0.2064393013715744	23
2	480	02_RCC4_2.tif	16	0.5773502691896258	1.47968e+16	0.5561417397111654	0.2954699769616127	24
2	481	02_RCC4_2.tif	9	0.6945875203623408	1.66464e+16	0.5756838785277473	0.23144376443492043	24
2	482	02_RCC4_2.tif	26	0.40734545747420375	1.12115e+16	0.331074412052448	0.3330510456401568	23
2	483	02_RCC4_2.tif	19	0.39426806672960923	1.28015e+16	0.6531559887685274	0.20260286978200862	24
2	484	02_RCC4_2.tif	1	0.0	inf	0.3019760549068451	0.3611047565937042	23
2	485	02_RCC4_2.tif	30	0.4509717590117594	1293629002686350	0.6168917208909989	0.23850716203451156	24
2	486	02_RCC4_2.tif	28	0.4938489054053847	1.20739e+16	0.533831961452961	0.3271507051374231	24
2	487	02_RCC4_2.tif	5	0.816496580927726	2.31732e+16	0.6374517202377319	0.18559243232011796	24
2	488	02_RCC4_2.tif	23	0.4776307722564946	127247615308253	0.4764742294083471	0.19719367037000862	24
2	489	02_RCC4_2.tif	3	0.816496580927726	3.23407e+16	0.3972940742969513	0.22311742107073465	24
2	490	02_RCC4_2.tif	25	0.5370654454079512	1.28157e+16	0.5770833694934845	0.2688340580463409	24
2	491	02_RCC4_2.tif	1	0.0	inf	0.40175479650497437	0.19377431273460388	24
2	492	02_RCC4_2.tif	26	0.3992359635093798	1.20224e+16	0.6095697386906698	0.24426935942700276	24
2	493	02_RCC4_2.tif	17	0.625943231252129	1.42531e+16	0.5770710531403037	0.24486870932228424	24
2	494	02_RCC4_2.tif	16	0.5773502691896258	1.47968e+16	0.5041952710598707	0.18680190038867295	24
3	1	03_RCC4_3.tif	22	0.4282593998234223	1.36286e+16	0.46382086791775445	0.19817307811569085	1
3	2	03_RCC4_3.tif	17	0.625943231252129	1.42531e+16	0.5061588147107292	0.13923857361078262	1
3	3	03_RCC4_3.tif	13	0.523556754446835	1.55715e+16	0.44216419412539554	0.1703364602648295	1
3	4	03_RCC4_3.tif	19	0.607757077802168	1.28015e+16	0.4044130664122732	0.15032465246162915	1
3	5	03_RCC4_3.tif	13	0.523556754446835	1.55715e+16	0.4209494682458731	0.12280460418416904	1
3	6	03_RCC4_3.tif	3	0.816496580927726	3.23407e+16	0.3303425709406535	0.12218916167815526	1
3	7	03_RCC4_3.tif	3	0.816496580927726	3.23407e+16	0.3849851091702779	0.17556521793206534	1
3	8	03_RCC4_3.tif	22	0.5121077796951236	1.21715e+16	0.458501708778468	0.15328658355230634	1
3	9	03_RCC4_3.tif	12	0.6831300510639732	1.50796e+16	0.461462065577507	0.14053431991487741	1
3	10	03_RCC4_3.tif	4	0.0	3141592653589790	0.44920652359724045	0.18150225281715393	1
3	11	03_RCC4_3.tif	7	0.377964473009227	1.88654e+16	0.40721969093595234	0.16798439196177892	1
3	12	03_RCC4_3.tif	6	0.7905694150420949	2.0944e+16	0.3736909031867981	0.16442104429006577	1
3	13	03_RCC4_3.tif	10	0.6123724356957946	1612290114395410	0.31537498235702516	0.1669840544462204	1
3	14	03_RCC4_3.tif	1	0.0	inf	0.29729151725769043	0.08723583072423935	1
3	15	03_RCC4_3.tif	21	0.4645295070281882	1.20016e+16	0.30639098087946576	0.21076559754354612	1
3	16	03_RCC4_3.tif	10	0.7974069660082093	1.47102e+16	0.330458527803421	0.1994262631982565	1
3	17	03_RCC4_3.tif	10	0.7905694150420949	1612290114395410	0.43952086865901946	0.14832226634025575	1
3	18	03_RCC4_3.tif	22	0.4282593998234224	1.36286e+16	0.4821365475654602	0.17027542181313038	2
3	19	03_RCC4_3.tif	4	0.9746687158738291	1031865673213060	0.4956282898783684	0.1367895044386387	2
3	20	03_RCC4_3.tif	21	0.44141279473611295	1.07652e+16	0.3119053017525446	0.1837970939065729	3
3	21	03_RCC4_3.tif	4	0.9241763718304448	2.57966e+16	0.30795756727457047	0.09055466577410698	3
3	22	03_RCC4_3.tif	22	0.537318610054862	1.31759e+16	0.42572255432605743	0.19230667755685069	3
3	23	03_RCC4_3.tif	18	0.4769224904060804	1.32392e+16	0.4600239114628898	0.17910361331370142	2
3	24	03_RCC4_3.tif	24	0.4943475338889465	1230303014972660	0.39048218230406445	0.1680348889591793	3
3	25	03_RCC4_3.tif	14	0.49904122634695197	1.24246e+16	0.45560061080115183	0.14278847484716348	3
3	26	03_RCC4_3.tif	7	0.377964473009227	1.88654e+16	0.5181135705539158	0.12435013162238258	2
3	27	03_RCC4_3.tif	22	0.4282593998234223	1.36286e+16	0.607620511542667	0.2268295203420249	2
3	28	03_RCC4_3.tif	7	0.816496580927726	1.88654e+16	0.36469279868262156	0.11894625265683446	3
3	29	03_RCC4_3.tif	1	0.0	inf	0.3843900263309479	0.11328297853469849	3
3	30	03_RCC4_3.tif	22	0.5169568062633081	1.21715e+16	0.498721026561477	0.1722840624438091	3
3	31	03_RCC4_3.tif	9	0.6945875203623408	1.66464e+16	0.37302035093307495	0.14955197812782395	3
3	32	03_RCC4_3.tif	4	0.0	3141592653589790	0.3397192284464836	0.106427863240242	3
3	33	03_RCC4_3.tif	24	0.5849866175853743	1.3278e+16	0.48555925364295643	0.1752759295826157	2
3	34	03_RCC4_3.tif	22	0.4282593998234223	1.36286e+16	0.599064362320033	0.29029318487102335	2
3	35	03_RCC4_3.tif	19	0.5207037318817047	1.39747e+16	0.4295800140029506	0.14793461384741882	3
3	36	03_RCC4_3.tif	4	0.7905694150420949	2.35363e+16	0.3875104859471321	0.12077134661376476	3
3	37	03_RCC4_3.tif	1	0.0	inf	0.29457542300224304	0.13775844871997833	3
3	38	03_RCC4_3.tif	14	0.2036532699906393	1500400304239230	0.5046496540307999	0.21881763903158052	2
3	39	03_RCC4_3.tif	8	0.6123724356957945	1.82881e+16	0.38844700530171394	0.1432574149221182	3
3	40	03_RCC4_3.tif	2	1.0	inf	0.4947280287742615	0.1409475840628147	3
3	41	03_RCC4_3.tif	13	0.5081397159034496	1.39323e+16	0.37609028128477245	0.12124936225322577	3
3	42	03_RCC4_3.tif	1	0.0	inf	0.3920195400714874	0.15526054799556732	2
3	43	03_RCC4_3.tif	20	0.638168270197698	1347530211131610	0.42614785879850386	0.2021644923835993	3
3	44	03_RCC4_3.tif	18	0.4880042003142554	1.32392e+16	0.4789951162205802	0.1780770236833228	2
3	45	03_RCC4_3.tif	4	0.9241763718304448	2.57966e+16	0.37318989634513855	0.16125352680683136	3
3	46	03_RCC4_3.tif	16	0.381170670721425	1.28983e+16	0.47460326738655567	0.19356450275518	2
3	47	03_RCC4_3.tif	15	0.4898979485566357	1446802115179030	0.568265316883723	0.16236514300107957	2
3	48	03_RCC4_3.tif	14	0.2036532699906393	1500400304239230	0.42343894711562563	0.15902516139405115	3
3	49	03_RCC4_3.tif	30	0.4509717590117593	1293629002686350	0.43087612589200336	0.24560412938396137	3
3	50	03_RCC4_3.tif	14	0.2036532699906393	1500400304239230	0.4532267323562077	0.2216950591121401	2
3	51	03_RCC4_3.tif	1	0.0	inf	0.5490043759346008	0.10421912372112274	3
3	52	03_RCC4_3.tif	10	0.6123724356957946	1612290114395410	0.5190051317214965	0.1854596756398678	2
3	53	03_RCC4_3.tif	1	0.0	inf	0.40617990493774414	0.16617074608802795	2
3	54	03_RCC4_3.tif	16	0.5773502691896258	1.47968e+16	0.46500153467059135	0.18641183665022254	3
3	55	03_RCC4_3.tif	38	0.3238939740625378	1.20589e+16	0.47476358711719513	0.20503989597292324	3
3	56	03_RCC4_3.tif	21	0.34400025467068873	1.30091e+16	0.42845371507463004	0.1978412132178034	3
3	57	03_RCC4_3.tif	11	0.747470665022941	1.48228e+16	0.48858972842043097	0.17246578633785248	2
3	58	03_RCC4_3.tif	7	0.377964473009227	1.88654e+16	0.5498981092657361	0.17387219624859945	2
3	59	03_RCC4_3.tif	8	0.6123724356957945	1.82881e+16	0.40109292790293694	0.19724002107977867	3
3	60	03_RCC4_3.tif	22	0.5121077796951234	1.21715e+16	0.40964231572367926	0.2322880903428251	2
3	61	03_RCC4_3.tif	2	1.0	inf	0.430930033326149	0.1099717766046524	3
3	62	03_RCC4_3.tif	31	0.25719535134716837	1249524838656440	0.4702845388843167	0.1694494675724737	3
3	63	03_RCC4_3.tif	14	0.2036532699906393	1500400304239230	0.38591047057083677	0.18920424208045006	2
3	64	03_RCC4_3.tif	11	0.26967994498529707	1.48228e+16	0.5092948377132416	0.17273906415159052	2
3	65	03_RCC4_3.tif	16	0.6001591575484752	1341465907380300	0.5017071198672056	0.13627736805938184	3
3	66	03_RCC4_3.tif	25	0.4632594326811828	1.19079e+16	0.44292362689971926	0.16729258850216866	3
3	67	03_RCC4_3.tif	10	0.6164414002968978	1.52719e+16	0.42639352977275846	0.17783626466989516	2
3	68	03_RCC4_3.tif	32	0.459501810602259	1.17681e+16	0.4611533945426345	0.19593776168767363	2
3	69	03_RCC4_3.tif	3	0.816496580927726	3.23407e+16	0.442938894033432	0.16108949234088263	2
3	70	03_RCC4_3.tif	27	0.40804356301730593	1.24848e+16	0.47425775616257276	0.20318178832530975	3
3	71	03_RCC4_3.tif	4	0.0	3141592653589790	0.45519570261240005	0.1551651805639267	3
3	72	03_RCC4_3.tif	15	0.47609522856952347	1.3872e+16	0.42731670538584393	0.18112051983674368	2
3	73	03_RCC4_3.tif	14	0.6292889820590859	1.43535e+16	0.4254847445658275	0.18828978815249034	2
3	74	03_RCC4_3.tif	14	0.2036532699906393	1500400304239230	0.5002692235367638	0.13848434362028325	3
3	75	03_RCC4_3.tif	29	0.3484510929203089	1.25051e+16	0.43753456761097087	0.2244738913301764	2
3	76	03_RCC4_3.tif	2	1.0	inf	0.38293278217315674	0.2722361981868744	2
3	77	03_RCC4_3.tif	25	0.6579389213650304	1.28157e+16	0.4552535319328308	0.21082169979810714	3
3	78	03_RCC4_3.tif	20	0.5242966935960685	1.23896e+16	0.5012039512395858	0.19960555173456668	2
3	79	03_RCC4_3.tif	2	1.0	inf	0.5442588329315186	0.17082475498318672	2
3	80	03_RCC4_3.tif	1	0.0	inf	0.47124436497688293	0.11474785208702087	3
3	81	03_RCC4_3.tif	22	0.4282593998234223	1.36286e+16	0.5142914693463932	0.17272102697329086	3
3	82	03_RCC4_3.tif	1	0.0	inf	0.5756466388702393	0.08668650686740875	2
3	83	03_RCC4_3.tif	5	0.9380831519646858	2143429006056050	0.48694286346435545	0.08511177226901054	3
3	84	03_RCC4_3.tif	3	0.816496580927726	3.23407e+16	0.3842170735200246	0.13914193709691366	2
3	85	03_RCC4_3.tif	26	0.7822106326963544	1094428756246760	0.42159973084926605	0.1602901562761802	3
3	86	03_RCC4_3.tif	33	0.4365380261757353	1.14018e+16	0.47519230300729925	0.23231814575917792	3
3	87	03_RCC4_3.tif	1	0.0	inf	0.46820783615112305	0.08293278515338898	3
3	88	03_RCC4_3.tif	6	0.674199862463242	1.93475e+16	0.3786984036366145	0.1272373509903749	3
3	89	03_RCC4_3.tif	23	0.5795638343518572	1.17904e+16	0.5257874221905418	0.13707510608693826	2
3	90	03_RCC4_3.tif	9	0.8468413944019119	1.67908e+16	0.3953714271386464	0.16972101148631838	3
3	91	03_RCC4_3.tif	30	0.7058085302041744	0.952022058233599	0.405577677488327	0.2435085582236449	2
3	92	03_RCC4_3.tif	1	0.0	inf	0.4581826329231262	0.09739834070205688	2
3	93	03_RCC4_3.tif	18	0.7349410574013828	1.07802e+16	0.33863075574239093	0.20222527802818352	2
3	94	03_RCC4_3.tif	16	0.5083541641390434	1341465907380300	0.31469920091331005	0.13190089305862784	3
3	95	03_RCC4_3.tif	1	0.0	inf	0.4750438630580902	0.08174257725477219	2
3	96	03_RCC4_3.tif	11	0.7084437526351622	1.55968e+16	0.3973074745048176	0.11973754384300926	2
3	97	03_RCC4_3.tif	2	1.0	inf	0.29868772625923157	0.14602120965719223	3
3	98	03_RCC4_3.tif	25	0.5921184607712485	1.28157e+16	0.5096409690380096	0.14496192887425421	2
3	99	03_RCC4_3.tif	17	0.5064922510729056	1.25036e+16	0.34825485944747925	0.11797916538575116	3
3	100	03_RCC4_3.tif	19	0.7924662901289508	1.11143e+16	0.41426075602832596	0.14871603172076375	3
3	101	03_RCC4_3.tif	20	0.6869004356256605	1197804632116990	0.4630937770009041	0.16122987624257804	3
3	102	03_RCC4_3.tif	31	0.3144280216032319	1140038260161500	0.4492684362396117	0.19841404451477912	2
3	103	03_RCC4_3.tif	14	0.2036532699906393	1500400304239230	0.3555853377495493	0.1382609052317483	2
3	104	03_RCC4_3.tif	19	0.6764182945965521	1.28015e+16	0.40095810356893036	0.1684660264535954	3
3	105	03_RCC4_3.tif	1	0.0	inf	0.43994811177253723	0.057923249900341034	3
3	106	03_RCC4_3.tif	16	0.4704829079431758	1176813687908650	0.40072766691446304	0.1137083237990737	3
3	107	03_RCC4_3.tif	6	0.8703882797784891	1.95696e+16	0.5006637771924337	0.11069657343129317	2
3	108	03_RCC4_3.tif	3	0.816496580927726	3.23407e+16	0.46939804156621295	0.13507794588804245	3
3	109	03_RCC4_3.tif	3	0.816496580927726	3.23407e+16	0.3605299989382426	0.12540881584088007	3
3	110	03_RCC4_3.tif	1	0.0	inf	0.8352025747299194	0.1293507218360901	4
3	111	03_RCC4_3.tif	15	0.5585038992742908	1331202320491560	0.5702744285265605	0.1640059990187486	4
3	112	03_RCC4_3.tif	16	0.5773502691896258	1.47968e+16	0.5600185189396143	0.1448472172487527	4
3	113	03_RCC4_3.tif	21	0.3440002546706884	1.30091e+16	0.574433160679681	0.19673674553632736	4
3	114	03_RCC4_3.tif	15	0.47609522856952347	1.3872e+16	0.5747280299663544	0.18366775860389073	4
3	115	03_RCC4_3.tif	1	0.0	inf	0.43335622549057007	0.2367437183856964	4
3	116	03_RCC4_3.tif	4	0.0	3141592653589790	0.502624548971653	0.22073319368064404	4
3	117	03_RCC4_3.tif	16	0.5773502691896258	1.47968e+16	0.5730773899704218	0.20867189206182957	4
3	118	03_RCC4_3.tif	24	0.5727944638276179	1230303014972660	0.5557520339886347	0.2844536015763879	4
3	119	03_RCC4_3.tif	21	0.0	1414906721688190	0.45807801825659616	0.16142010688781738	4
3	120	03_RCC4_3.tif	14	0.2036532699906393	1500400304239230	0.5146399544818061	0.16731735106025422	4
3	121	03_RCC4_3.tif	20	0.567586589848995	1.30089e+16	0.597929373383522	0.18637140095233917	4
3	122	03_RCC4_3.tif	1	0.0	inf	0.5748379230499268	0.16992446780204773	4
3	123	03_RCC4_3.tif	20	0.5585892152911895	1.1978e+16	0.5989112943410874	0.2713069371879101	5
3	124	03_RCC4_3.tif	11	0.49792959773196893	1.48228e+16	0.5722147253426638	0.20276326550678772	5
3	125	03_RCC4_3.tif	21	0.0	1414906721688190	0.5098221046583993	0.26898967119909467	5
3	126	03_RCC4_3.tif	11	0.49792959773196904	1.48228e+16	0.6258446384559978	0.12692038342356682	4
3	127	03_RCC4_3.tif	18	0.6123724356957945	1.37447e+16	0.5576299594508277	0.13263311319881016	4
3	128	03_RCC4_3.tif	6	0.674199862463242	1.93475e+16	0.5442333817481995	0.22066071132818857	5
3	129	03_RCC4_3.tif	11	0.26967994498529707	1.48228e+16	0.44547743417999963	0.12616436725313013	4
3	130	03_RCC4_3.tif	16	0.381170670721425	1.28983e+16	0.5861238446086645	0.21982624009251595	5
3	131	03_RCC4_3.tif	16	0.5083541641390434	1341465907380300	0.6175517160445452	0.2582436874508858	5
3	132	03_RCC4_3.tif	29	0.43882222552427574	1.16891e+16	0.6993352071992283	0.32957383014004804	5
3	133	03_RCC4_3.tif	10	0.7662148937541975	1407244171415270	0.8122713327407837	0.14577248692512512	5
3	134	03_RCC4_3.tif	9	0.8606629658238704	1947116515222560	0.6087654795911577	0.2303298438588778	5
3	135	03_RCC4_3.tif	6	0.674199862463242	1.93475e+16	0.5046006143093109	0.2588540439804395	5
3	136	03_RCC4_3.tif	22	0.5934174785566042	1.09362e+16	0.6201252896677364	0.35134106095541606	5
3	137	03_RCC4_3.tif	21	0.4531158898801007	1.25769e+16	0.5668922946566627	0.28855028429201673	5
3	138	03_RCC4_3.tif	24	0.3769982222431136	1230303014972660	0.5618378395835558	0.17286882068340978	4
3	139	03_RCC4_3.tif	24	0.5727944638276179	1230303014972660	0.5346774136026701	0.36179903770486516	5
3	140	03_RCC4_3.tif	1	0.0	inf	0.5113756060600281	0.348210871219635	5
3	141	03_RCC4_3.tif	18	0.47692249040608053	1.32392e+16	0.6148538390795389	0.30714969750907684	5
3	142	03_RCC4_3.tif	18	0.4769224904060803	1.32392e+16	0.4834134545591142	0.32870984863903785	5
3	143	03_RCC4_3.tif	1	0.0	inf	0.6322270631790161	0.18658731877803802	5
3	144	03_RCC4_3.tif	20	0.5846170149135379	1.1978e+16	0.47224384993314744	0.28718699924647806	5
3	145	03_RCC4_3.tif	16	0.381170670721425	1.28983e+16	0.6540655978024006	0.2408455389086157	5
3	146	03_RCC4_3.tif	3	0.816496580927726	3.23407e+16	0.5364207625389099	0.21212583283583322	5
3	147	03_RCC4_3.tif	12	0.6461621652955031	1.43737e+16	0.5405038197835287	0.2142748093853394	5
3	148	03_RCC4_3.tif	17	0.2800560168056019	1.25036e+16	0.509559790877735	0.22634425605921185	5
3	149	03_RCC4_3.tif	20	0.3929526239966882	1347530211131610	0.7358938246965409	0.2332219399511814	5
3	150	03_RCC4_3.tif	20	0.3929526239966882	1347530211131610	0.6781010389328003	0.21476386711001397	5
3	151	03_RCC4_3.tif	19	0.5207037318817047	1.39747e+16	0.7807070048231828	0.3069119320103997	5
3	152	03_RCC4_3.tif	5	0.816496580927726	2.31732e+16	0.3927336513996124	0.20589914172887802	6
3	153	03_RCC4_3.tif	20	0.3840003210346248	1.1978e+16	0.6204448223114014	0.30699931681156156	5
3	154	03_RCC4_3.tif	30	0.4509717590117594	1293629002686350	0.4855436086654663	0.1625085838139057	7
3	155	03_RCC4_3.tif	21	0.0	1414906721688190	0.5661678590944835	0.1495187951340562	6
3	156	03_RCC4_3.tif	13	0.523556754446835	1.55715e+16	0.6988644095567557	0.23025159938977316	5
3	157	03_RCC4_3.tif	5	0.816496580927726	2.31732e+16	0.5683039903640748	0.15388112962245942	6
3	158	03_RCC4_3.tif	17	0.625943231252129	1.42531e+16	0.49665065372691436	0.26235105491736355	5
3	159	03_RCC4_3.tif	9	0.8271049045234626	1.32392e+16	0.35634732908672756	0.3258140269252989	6
3	160	03_RCC4_3.tif	27	0.37721469781612604	1.16427e+16	0.48586647929968657	0.1742139487630791	7
3	161	03_RCC4_3.tif	9	0.0	1.76715e+16	0.5059840877850851	0.26416078872150844	5
3	162	03_RCC4_3.tif	18	0.5840132092439594	1.37447e+16	0.6047744005918503	0.3437976265947024	5
3	163	03_RCC4_3.tif	19	0.5207037318817048	1.39747e+16	0.475026210671977	0.1377953912474607	7
3	164	03_RCC4_3.tif	20	0.3929526239966879	1347530211131610	0.5428549826145173	0.33620050363242626	5
3	165	03_RCC4_3.tif	33	0.36273812505500624	1.21359e+16	0.5037946547522689	0.26789154879974597	5
3	166	03_RCC4_3.tif	4	0.7905694150420949	2.35363e+16	0.796524778008461	0.13026627339422703	6
3	167	03_RCC4_3.tif	21	0.34400025467068873	1.30091e+16	0.5023829596383231	0.2629739830181712	5
3	168	03_RCC4_3.tif	31	0.2571953513471688	1249524838656440	0.46850120636724657	0.1772926064027894	7
3	169	03_RCC4_3.tif	19	0.4267542680489714	1.28015e+16	0.41229555638212906	0.11336328873508855	7
3	170	03_RCC4_3.tif	16	0.5773502691896258	1.47968e+16	0.47311743162572384	0.23648241022601724	7
3	171	03_RCC4_3.tif	1	0.0	inf	0.443823903799057	0.11645685136318207	7
3	172	03_RCC4_3.tif	39	0.5524423620835383	1.16786e+16	0.4874541614300165	0.3792226913456733	6
3	173	03_RCC4_3.tif	2	1.0	inf	0.5121690779924393	0.2908522039651871	6
3	174	03_RCC4_3.tif	4	0.0	3141592653589790	0.48167774081230164	0.28835354372859	5
3	175	03_RCC4_3.tif	3	0.816496580927726	3.23407e+16	0.5324127276738485	0.16888176401456198	5
3	176	03_RCC4_3.tif	23	0.12869789041755736	1314460457011910	0.47292618907016254	0.32490504468264786	5
3	177	03_RCC4_3.tif	22	0.3707030062139605	1.15291e+16	0.4285295145078139	0.15700354376299816	7
3	178	03_RCC4_3.tif	5	0.816496580927726	2.31732e+16	0.5849820911884308	0.22028228640556335	5
3	179	03_RCC4_3.tif	4	0.0	3141592653589790	0.3418516740202904	0.26535819843411446	6
3	180	03_RCC4_3.tif	2	1.0	inf	0.43418020009994507	0.1836957335472107	5
3	181	03_RCC4_3.tif	19	0.5309039681895801	1.13791e+16	0.5738958465425592	0.26130995075953634	5
3	182	03_RCC4_3.tif	4	0.7905694150420949	2.35363e+16	0.3135843351483345	0.25689707323908806	7
3	183	03_RCC4_3.tif	22	0.5678793950243359	1.12778e+16	0.4963676644997163	0.17244151031429117	7
3	184	03_RCC4_3.tif	5	0.816496580927726	2.31732e+16	0.33878384828567504	0.2290775865316391	5
3	185	03_RCC4_3.tif	1	0.0	inf	0.45122453570365906	0.44005492329597473	5
3	186	03_RCC4_3.tif	30	0.4509717590117594	1293629002686350	0.44127158919970194	0.16203199476003646	7
3	187	03_RCC4_3.tif	1	0.0	inf	0.6454719305038452	0.10928511619567871	7
3	188	03_RCC4_3.tif	14	0.2036532699906393	1500400304239230	0.57967281128679	0.19080643675157002	7
3	189	03_RCC4_3.tif	11	0.7084437526351622	1.55968e+16	0.5301317220384424	0.11301941255276854	7
3	190	03_RCC4_3.tif	12	0.4907192147942729	1.43737e+16	0.38234784950812656	0.260271863391002	5
3	191	03_RCC4_3.tif	37	0.5427526220550254	1.10797e+16	0.5005219111571441	0.3716454429400934	5
3	192	03_RCC4_3.tif	33	0.36273812505500597	1.24609e+16	0.3584099132003206	0.28538948568430816	7
3	193	03_RCC4_3.tif	7	0.377964473009227	1.88654e+16	0.5725076198577881	0.17995835947138922	6
3	194	03_RCC4_3.tif	1	0.0	inf	0.5939574241638184	0.21799038350582123	5
3	195	03_RCC4_3.tif	13	0.5081397159034496	1.39323e+16	0.34911468166571397	0.1277896142922915	7
3	196	03_RCC4_3.tif	7	0.377964473009227	1.88654e+16	0.5095510738236564	0.15002234280109406	6
3	197	03_RCC4_3.tif	19	0.3942680667296094	1.28015e+16	0.5175242000504544	0.293365136965325	5
3	198	03_RCC4_3.tif	4	0.7905694150420949	2.35363e+16	0.4127756133675575	0.13634699024260044	7
3	199	03_RCC4_3.tif	13	0.523556754446835	1.55715e+16	0.4741107294192681	0.2586897164583206	6
3	200	03_RCC4_3.tif	15	0.4898979485566355	1446802115179030	0.44798250794410704	0.248539965848128	7
3	201	03_RCC4_3.tif	11	0.7084437526351621	1.55968e+16	0.370110349221663	0.16563113101504065	7
3	202	03_RCC4_3.tif	32	0.2599794501503998	1.20833e+16	0.4521782323718071	0.2311965936096385	7
3	203	03_RCC4_3.tif	16	0.5773502691896258	1.47968e+16	0.4375543650239706	0.12885290198028088	7
3	204	03_RCC4_3.tif	16	0.0	1.39626e+16	0.4349021501839161	0.34723525680601597	7
3	205	03_RCC4_3.tif	7	0.377964473009227	1.88654e+16	0.4076382262366159	0.19135031316961562	6
3	206	03_RCC4_3.tif	7	0.3779644730092273	1.88654e+16	0.4362641530377524	0.16371404486043112	7
3	207	03_RCC4_3.tif	15	0.4898979485566357	1446802115179030	0.32009663581848147	0.12808728044231732	7
3	208	03_RCC4_3.tif	2	1.0	inf	0.3221942335367203	0.15333028137683868	7
3	209	03_RCC4_3.tif	2	1.0	inf	0.4622415751218796	0.13068589195609093	7
3	210	03_RCC4_3.tif	16	0.0	1.39626e+16	0.4226853922009468	0.33619726123288274	7
3	211	03_RCC4_3.tif	7	0.7268710698001566	1676926484963790	0.41103226372173857	0.1970048642584256	7
3	212	03_RCC4_3.tif	13	0.523556754446835	1.55715e+16	0.5693387801830585	0.12402650226767246	7
3	213	03_RCC4_3.tif	26	0.31446554035669083	1.20224e+16	0.4554776973449267	0.2929978697345807	7
3	214	03_RCC4_3.tif	8	0.6123724356957945	1.82881e+16	0.40697336941957474	0.16760318912565708	7
3	215	03_RCC4_3.tif	8	0.6123724356957945	1.82881e+16	0.47570573538541794	0.11910429410636425	7
3	216	03_RCC4_3.tif	16	0.5083541641390434	1341465907380300	0.428019380196929	0.15840200101956725	7
3	217	03_RCC4_3.tif	4	0.0	3141592653589790	0.4016670510172844	0.19369039684534073	7
3	218	03_RCC4_3.tif	6	0.674199862463242	1.93475e+16	0.4461585382620494	0.26264845828215283	7
3	219	03_RCC4_3.tif	17	0.6259432312521288	1.42531e+16	0.36304982620127063	0.16001597528948502	7
3	220	03_RCC4_3.tif	21	0.0	1414906721688190	0.4438834985097249	0.23954993202572777	7
3	221	03_RCC4_3.tif	20	0.2752409412815902	1347530211131610	0.36089798957109454	0.21069199703633784	7
3	222	03_RCC4_3.tif	20	0.5242966935960685	1.23896e+16	0.3712878555059433	0.19788051806390286	7
3	223	03_RCC4_3.tif	9	0.0	1.76715e+16	0.4899536470572154	0.3263497832748625	8
3	224	03_RCC4_3.tif	18	0.5840132092439594	1.37447e+16	0.43892576297124225	0.12365656822092003	7
3	225	03_RCC4_3.tif	3	0.816496580927726	3.23407e+16	0.34428930282592773	0.10837466021378835	7
3	226	03_RCC4_3.tif	18	0.4769224904060804	1.32392e+16	0.460377413365576	0.2560023019711177	7
3	227	03_RCC4_3.tif	42	0.27925194963714517	1.16183e+16	0.42900958018643515	0.2516110986471176	7
3	228	03_RCC4_3.tif	8	0.8897891991866603	1.49252e+16	0.46134890615940094	0.09651903668418527	7
3	229	03_RCC4_3.tif	26	0.5440588203494177	1.33283e+16	0.5201301826880529	0.1634728371237333	7
3	230	03_RCC4_3.tif	13	0.523556754446835	1.55715e+16	0.4802929919499617	0.2447112798690796	8
3	231	03_RCC4_3.tif	8	0.5773502691896258	1714743204844840	0.3714541830122471	0.1340371547266841	7
3	232	03_RCC4_3.tif	27	0.10629880069054681	1.0883e+16	0.5024473898940616	0.40767924625564506	8
3	233	03_RCC4_3.tif	29	0.5417745765101218	1.25051e+16	0.5336206349833258	0.1553826193357336	7
3	234	03_RCC4_3.tif	8	0.6123724356957945	1.82881e+16	0.49866484850645065	0.12905127089470625	7
3	235	03_RCC4_3.tif	14	0.2036532699906393	1500400304239230	0.6022202117102486	0.30661369540861677	8
3	236	03_RCC4_3.tif	4	0.0	3141592653589790	0.42912183701992035	0.13625924848020077	9
3	237	03_RCC4_3.tif	30	0.4509717590117593	1293629002686350	0.44565295974413555	0.1663024845222632	7
3	238	03_RCC4_3.tif	14	0.629288982059086	1.43535e+16	0.46469171558107647	0.16190367325076035	7
3	239	03_RCC4_3.tif	2	1.0	inf	0.4251392334699631	0.19474326819181442	8
3	240	03_RCC4_3.tif	18	0.6123724356957945	1.37447e+16	0.4645143068499035	0.29683714111646015	8
3	241	03_RCC4_3.tif	24	0.49312918087354485	1230303014972660	0.4222660921514034	0.35783423359195393	8
3	242	03_RCC4_3.tif	56	0.2476725412313501	0.9457302521795693	0.4826766601098435	0.4580006335995027	8
3	243	03_RCC4_3.tif	11	0.7084437526351622	1.55968e+16	0.3828252743590962	0.12971694191748445	10
3	244	03_RCC4_3.tif	5	0.816496580927726	2.31732e+16	0.382265967130661	0.30986190885305404	9
3	245	03_RCC4_3.tif	6	0.48795003647426677	1.83263e+16	0.5980672091245651	0.11196307217081387	7
3	246	03_RCC4_3.tif	9	0.9241763718304448	1.21278e+16	0.5105397568808662	0.15063536994987065	8
3	247	03_RCC4_3.tif	5	0.816496580927726	2.31732e+16	0.3981078863143921	0.1994598239660263	9
3	248	03_RCC4_3.tif	50	0.47894366878664346	0.9193856936786335	0.40799969613552095	0.3901860101521015	9
3	249	03_RCC4_3.tif	4	0.0	3141592653589790	0.42301442846655846	0.07592126447707415	7
3	250	03_RCC4_3.tif	31	0.2666484498914696	1140038260161500	0.4790934208900698	0.37051120160087464	8
3	251	03_RCC4_3.tif	32	0.6847340610348954	1.13431e+16	0.5158550934866071	0.31306839850731194	8
3	252	03_RCC4_3.tif	6	0.674199862463242	1.93475e+16	0.4419826567173004	0.18905927737553915	9
3	253	03_RCC4_3.tif	21	0.5081279999392211	1.22842e+16	0.43223940474646433	0.3540994067277227	8
3	254	03_RCC4_3.tif	25	0.5370654454079513	1.28157e+16	0.4661496996879578	0.2088630498945713	8
3	255	03_RCC4_3.tif	7	0.377964473009227	1.88654e+16	0.4940152125699179	0.24535852457795823	9
3	256	03_RCC4_3.tif	5	0.816496580927726	2.31732e+16	0.38826886415481565	0.24964675009250642	9
3	257	03_RCC4_3.tif	33	0.36273812505500597	1.24609e+16	0.5145152689832629	0.23691619955229037	9
3	258	03_RCC4_3.tif	4	0.0	3141592653589790	0.3618638888001442	0.22022582963109016	9
3	259	03_RCC4_3.tif	4	0.9241763718304448	2.57966e+16	0.4228503853082657	0.17704280279576778	8
3	260	03_RCC4_3.tif	1	0.0	inf	0.5518425703048706	0.4608682096004486	8
3	261	03_RCC4_3.tif	26	0.5440588203494177	1.33283e+16	0.41500959258813125	0.174688215725697	10
3	262	03_RCC4_3.tif	1	0.0	inf	0.5532311201095581	0.09820706397294998	9
3	263	03_RCC4_3.tif	2	1.0	inf	0.658823549747467	0.29996946454048157	9
3	264	03_RCC4_3.tif	26	0.24545427829436564	1.20224e+16	0.5025165711457913	0.19213221437082842	8
3	265	03_RCC4_3.tif	27	0.33406370115253947	1.24848e+16	0.49559439111638953	0.35487624671724105	8
3	266	03_RCC4_3.tif	26	0.5037406871627118	1.1776e+16	0.5164603946300653	0.297571467092404	8
3	267	03_RCC4_3.tif	6	0.7905694150420949	2.0944e+16	0.5280384570360184	0.11832099842528503	9
3	268	03_RCC4_3.tif	36	0.3995868050347089	1.07802e+16	0.4623704080780347	0.192709155070285	9
3	269	03_RCC4_3.tif	3	1.0	3769911184307750	0.3757788340250651	0.17698939392964044	9
3	270	03_RCC4_3.tif	26	0.3992359635093795	1.20224e+16	0.5360735196333665	0.24665680642311388	9
3	271	03_RCC4_3.tif	3	0.816496580927726	3.23407e+16	0.5203987956047058	0.11947305500507355	9
3	272	03_RCC4_3.tif	1	0.0	inf	0.4927596151828766	0.07669184356927872	9
3	273	03_RCC4_3.tif	11	0.7486626258930313	1.69315e+16	0.5190980651161887	0.10472821647470648	9
3	274	03_RCC4_3.tif	7	0.3779644730092273	1.88654e+16	0.4344156341893332	0.23718187851565226	9
3	275	03_RCC4_3.tif	8	0.6123724356957945	1.82881e+16	0.3757934682071209	0.17959296703338623	9
3	276	03_RCC4_3.tif	17	0.625943231252129	1.42531e+16	0.4974979810854968	0.14587355536573074	10
3	277	03_RCC4_3.tif	9	0.5270462766947299	1.50915e+16	0.46525267759958905	0.10110288899805811	9
3	278	03_RCC4_3.tif	10	0.6123724356957945	1612290114395410	0.3594399929046631	0.25728999972343447	9
3	279	03_RCC4_3.tif	8	0.6123724356957945	1.82881e+16	0.4303864315152168	0.15334172267466784	9
3	280	03_RCC4_3.tif	4	0.0	3141592653589790	0.32804226130247116	0.22607003524899483	9
3	281	03_RCC4_3.tif	2	1.0	inf	0.41503776609897614	0.21863888949155807	9
3	282	03_RCC4_3.tif	16	0.5773502691896258	1.47968e+16	0.48560693487524986	0.26115434197708964	9
3	283	03_RCC4_3.tif	15	0.47609522856952347	1.3872e+16	0.35761653780937197	0.23460848132769266	9
3	284	03_RCC4_3.tif	5	0.816496580927726	2.31732e+16	0.3714534163475037	0.19649042189121246	9
3	285	03_RCC4_3.tif	23	0.7861579955614886	1.06352e+16	0.34684220863425214	0.21953751454534737	9
3	286	03_RCC4_3.tif	2	1.0	inf	0.4228351265192032	0.14007019624114037	9
3	287	03_RCC4_3.tif	20	0.2752409412815902	1347530211131610	0.48545815944671633	0.34193255566060543	8
3	288	03_RCC4_3.tif	1	0.0	inf	0.40259402990341187	0.29845118522644043	9
3	289	03_RCC4_3.tif	22	0.7902681778267033	1.0479e+16	0.3223211711103266	0.2845509336753325	9
3	290	03_RCC4_3.tif	20	0.3929526239966882	1347530211131610	0.5806737095117569	0.14644388407468795	10
3	291	03_RCC4_3.tif	11	0.7486626258930313	1.69315e+16	0.42435756054791535	0.16571990874680606	9
3	292	03_RCC4_3.tif	6	0.6741998624632421	1.93475e+16	0.29979653159777325	0.23820859442154566	9
3	293	03_RCC4_3.tif	3	0.816496580927726	3.23407e+16	0.3304290274779002	0.24039571483929953	9
3	294	03_RCC4_3.tif	15	0.8118962350262185	1.25762e+16	0.4144441882769267	0.2201622535785039	9
3	295	03_RCC4_3.tif	5	0.787091262435293	1988397451643260	0.38732890486717225	0.14609902799129487	9
3	296	03_RCC4_3.tif	23	0.12869789041755736	1314460457011910	0.4514706743800122	0.2890324122879816	8
3	297	03_RCC4_3.tif	25	0.6508837071378064	1.156e+16	0.4425098085403442	0.2683579748868942	9
3	298	03_RCC4_3.tif	4	0.9128709291752769	4887007608661260	0.35017165541648865	0.15818264707922935	9
3	299	03_RCC4_3.tif	9	0.0	1.76715e+16	0.3233810563882192	0.18004967189497417	9
3	300	03_RCC4_3.tif	11	0.5097856874585105	1430983102553290	0.6847208873792128	0.23558542471040378	8
3	301	03_RCC4_3.tif	1	0.0	inf	0.4162813723087311	0.16360723972320557	9
3	302	03_RCC4_3.tif	2	1.0	inf	0.42758068442344666	0.11258869618177414	9
3	303	03_RCC4_3.tif	21	0.861879654235444	0.9240207162045383	0.39291690644763766	0.25938303023576736	9
3	304	03_RCC4_3.tif	31	0.6001186945549927	1.21588e+16	0.5501891595702018	0.1656790132964811	10
3	305	03_RCC4_3.tif	5	0.816496580927726	2.31732e+16	0.37474326491355897	0.28422979414463045	9
3	306	03_RCC4_3.tif	8	0.6123724356957945	1.82881e+16	0.3145017884671688	0.16722552757710218	9
3	307	03_RCC4_3.tif	5	0.816496580927726	2.31732e+16	0.3405203282833099	0.1679743632674217	9
3	308	03_RCC4_3.tif	4	0.9606594016383402	4312096675621170	0.493648461997509	0.10563058033585548	9
3	309	03_RCC4_3.tif	1	0.0	inf	0.3801174759864807	0.1599450707435608	9
3	310	03_RCC4_3.tif	24	0.5727944638276179	1230303014972660	0.44669197127223015	0.31995689775794744	8
3	311	03_RCC4_3.tif	12	0.4907192147942729	1.43737e+16	0.5342221905787786	0.13873121173431477	10
3	312	03_RCC4_3.tif	10	0.6123724356957945	1612290114395410	0.4469413191080093	0.21128404289484023	8
3	313	03_RCC4_3.tif	15	0.6521405955174382	1.3872e+16	0.49285725951194764	0.24563668568929037	8
3	314	03_RCC4_3.tif	9	0.0	1.76715e+16	0.63061809208658	0.1425870822535621	10
3	315	03_RCC4_3.tif	4	0.9746687158738291	1031865673213060	0.4532616287469864	0.17919432371854782	9
3	316	03_RCC4_3.tif	13	0.7755409198914863	1.49603e+16	0.46020036706557643	0.2645691318007616	9
3	317	03_RCC4_3.tif	8	0.747102836415358	1479677650017440	0.49396316334605217	0.19575798604637384	9
3	318	03_RCC4_3.tif	16	0.6017040856918728	1341465907380300	0.5346055738627911	0.22777332598343492	9
3	319	03_RCC4_3.tif	24	0.0	1.28606e+16	0.48815519238511723	0.2982903517161806	8
3	320	03_RCC4_3.tif	36	0.862198499679471	0.875775722573066	0.47977417873011696	0.43808694556355476	9
3	321	03_RCC4_3.tif	45	0.43757987073383076	1179109612694890	0.4887729287147522	0.2806988626718521	9
3	322	03_RCC4_3.tif	21	0.9165198474728821	0.8236592974532846	0.4483427589847928	0.3043041325041226	9
3	323	03_RCC4_3.tif	2	1.0	inf	0.5832990109920502	0.22832074016332626	9
3	324	03_RCC4_3.tif	17	0.625943231252129	1.42531e+16	0.5027641320929808	0.2678425075376735	8
3	325	03_RCC4_3.tif	10	0.9350357763281728	1.1065e+16	0.5047684460878372	0.24531013742089272	9
3	326	03_RCC4_3.tif	33	0.5728604101637415	1213589115655790	0.4341154766805244	0.25472810390320694	8
3	327	03_RCC4_3.tif	19	0.5207037318817046	1.39747e+16	0.6706484964019374	0.12877409826768071	10
3	328	03_RCC4_3.tif	39	0.6014751967641865	1.05469e+16	0.3821739393931169	0.3960944770429379	9
3	329	03_RCC4_3.tif	25	0.4984711566327377	1.28157e+16	0.6174770963191986	0.19102525129914283	10
3	330	03_RCC4_3.tif	27	0.33406370115253947	1.24848e+16	0.45797185434235466	0.2974102072141789	8
3	331	03_RCC4_3.tif	27	0.5724125976557588	1.28606e+16	0.4611078655278241	0.36763674958988474	8
3	332	03_RCC4_3.tif	5	0.816496580927726	2.31732e+16	0.41305562257766726	0.31342335045337677	8
3	333	03_RCC4_3.tif	17	0.6259432312521288	1.42531e+16	0.38467006472980275	0.14630080540390575	11
3	334	03_RCC4_3.tif	27	0.6985617225886218	0.8969034496103067	0.3451664215988583	0.22060137531823582	11
3	335	03_RCC4_3.tif	20	0.48424443954678714	1197804632116990	0.38622949719429017	0.23349431492388248	11
3	336	03_RCC4_3.tif	22	0.4282593998234223	1.36286e+16	0.3871352577751333	0.17660999738357283	11
3	337	03_RCC4_3.tif	23	0.12869789041755736	1314460457011910	0.6213951642098634	0.17004919246486996	10
3	338	03_RCC4_3.tif	13	0.7445426102713422	1.24612e+16	0.3102206060519585	0.13226285404883897	11
3	339	03_RCC4_3.tif	20	0.7145688521824596	1.23896e+16	0.30854046940803526	0.1402746619656682	11
3	340	03_RCC4_3.tif	25	0.537065445407951	1.28157e+16	0.553130407333374	0.15307301178574562	10
3	341	03_RCC4_3.tif	49	0.40414872901842513	1.007e+16	0.44131053223901867	0.1979493731442763	11
3	342	03_RCC4_3.tif	11	0.7474706650229409	1.48228e+16	0.3939893272790042	0.11127156290141019	11
3	343	03_RCC4_3.tif	18	0.8355005914503969	1.25041e+16	0.31730711791250443	0.12923882839580378	11
3	344	03_RCC4_3.tif	11	0.747470665022941	1.48228e+16	0.33122897283597424	0.14616894315589557	11
3	345	03_RCC4_3.tif	19	0.6322808964466018	1.32688e+16	0.46975862509325933	0.148854968383124	11
3	346	03_RCC4_3.tif	14	0.18898223650461388	1.29472e+16	0.5474174299410411	0.14968228393367358	11
3	347	03_RCC4_3.tif	29	0.3757492863864437	1.25051e+16	0.6531598249386097	0.17957027384947086	10
3	348	03_RCC4_3.tif	11	0.26967994498529707	1.48228e+16	0.6091623685576699	0.13811218095096675	10
3	349	03_RCC4_3.tif	1	0.0	inf	0.651911199092865	0.1252613067626953	10
3	350	03_RCC4_3.tif	28	0.10101525445522223	1.20739e+16	0.5932228299123901	0.18141396835978543	10
3	351	03_RCC4_3.tif	4	0.0	3141592653589790	0.3946555405855179	0.12697031907737255	12
3	352	03_RCC4_3.tif	19	0.3942680667296094	1.28015e+16	0.41493617390331466	0.16015788795132385	12
3	353	03_RCC4_3.tif	23	0.12869789041755736	1314460457011910	0.5078328601692034	0.21051810649426086	11
3	354	03_RCC4_3.tif	7	0.377964473009227	1.88654e+16	0.026040610458169664	0.11314129031130246	11
3	355	03_RCC4_3.tif	16	0.8601380112365594	1.22175e+16	0.44407759234309196	0.17672712774947286	11
3	356	03_RCC4_3.tif	29	0.7885212758387868	1.02797e+16	0.45082148909568787	0.18214431006846757	11
3	357	03_RCC4_3.tif	6	0.7905694150420949	2.0944e+16	0.37624678512414295	0.11219959209362666	12
3	358	03_RCC4_3.tif	12	0.6831300510639732	1.50796e+16	0.5469952697555224	0.13975865207612514	11
3	359	03_RCC4_3.tif	36	0.48066748831806333	1.14243e+16	0.4130460388130612	0.1738146703897251	12
3	360	03_RCC4_3.tif	10	0.6123724356957946	1612290114395410	0.4225940316915512	0.14874036610126495	12
3	361	03_RCC4_3.tif	12	0.0	1.61704e+16	0.3319155101974805	0.11995498525599639	12
3	362	03_RCC4_3.tif	2	1.0	inf	0.4744487851858139	0.16420996189117432	12
3	363	03_RCC4_3.tif	18	0.5840132092439594	1.37447e+16	0.4829717841413286	0.152926760001315	11
3	364	03_RCC4_3.tif	3	0.816496580927726	3.23407e+16	0.5654536088307699	0.16252892712752023	12
3	365	03_RCC4_3.tif	2	1.0	inf	0.377355620265007	0.17094682157039642	12
3	366	03_RCC4_3.tif	3	0.816496580927726	3.23407e+16	0.48268864552179974	0.12065817415714264	12
3	367	03_RCC4_3.tif	3	0.816496580927726	3.23407e+16	0.4860558013121287	0.14207675556341806	12
3	368	03_RCC4_3.tif	8	0.6123724356957945	1.82881e+16	0.39365606009960175	0.11940566217526793	12
3	369	03_RCC4_3.tif	14	0.2036532699906393	1500400304239230	0.3323959878512791	0.15442456624337605	12
3	370	03_RCC4_3.tif	26	0.38577399053554967	1.20224e+16	0.4844035334311999	0.19526970013976097	12
3	371	03_RCC4_3.tif	21	0.4531158898801007	1.25769e+16	0.5094784044084095	0.20548234933188983	12
3	372	03_RCC4_3.tif	10	0.6123724356957946	1612290114395410	0.5078553527593612	0.12887464612722396	13
3	373	03_RCC4_3.tif	13	0.650642030324172	13006672242497	0.3828171629172105	0.15892270809182754	12
3	374	03_RCC4_3.tif	3	0.816496580927726	3.23407e+16	0.3601739505926768	0.14516416440407434	13
3	375	03_RCC4_3.tif	4	0.0	3141592653589790	0.3911726474761963	0.1342717669904232	13
3	376	03_RCC4_3.tif	19	0.5207037318817047	1.39747e+16	0.42761642211361933	0.15674468620043053	13
3	377	03_RCC4_3.tif	10	0.6831300510639732	1612290114395410	0.4440238058567047	0.1265796896070242	13
3	378	03_RCC4_3.tif	18	0.5840132092439594	1.37447e+16	0.31501148641109467	0.16017310010890165	12
3	379	03_RCC4_3.tif	21	0.5443145459415236	1.30091e+16	0.39173106636319843	0.22937289022264026	13
3	380	03_RCC4_3.tif	3	0.816496580927726	3.23407e+16	0.3141680061817169	0.14571348577737808	13
3	381	03_RCC4_3.tif	7	0.8886656215775005	1.6935e+16	0.34983486788613455	0.1141287652509553	13
3	382	03_RCC4_3.tif	6	0.674199862463242	1.93475e+16	0.6037486543258032	0.1350601464509964	13
3	383	03_RCC4_3.tif	21	0.0	1414906721688190	0.5193451870055426	0.1431892095577149	13
3	384	03_RCC4_3.tif	1	0.0	inf	0.6312352418899536	0.18760967254638672	13
3	385	03_RCC4_3.tif	19	0.5207037318817047	1.39747e+16	0.5283878147602081	0.15346560195872658	13
3	386	03_RCC4_3.tif	4	0.0	3141592653589790	0.2472342923283577	0.1612916775047779	13
3	387	03_RCC4_3.tif	7	0.8886656215775005	1.6935e+16	0.3069548393998827	0.11161974604640688	13
3	388	03_RCC4_3.tif	2	1.0	inf	0.26722362637519836	0.09002060256898403	13
3	389	03_RCC4_3.tif	13	0.523556754446835	1.55715e+16	0.2937479042089902	0.13465382273380572	13
3	390	03_RCC4_3.tif	4	0.0	3141592653589790	0.43439001590013504	0.12640955299139023	14
3	391	03_RCC4_3.tif	7	0.3779644730092273	1.88654e+16	0.4248504085200174	0.12747168966702052	14
3	392	03_RCC4_3.tif	6	0.674199862463242	1.93475e+16	0.28553953518470127	0.12293939540783565	14
3	393	03_RCC4_3.tif	11	0.5097856874585104	1430983102553290	0.4192624363032254	0.12137858061627908	14
3	394	03_RCC4_3.tif	5	0.816496580927726	2.31732e+16	0.6844282031059266	0.12495613247156143	14
3	395	03_RCC4_3.tif	8	0.6123724356957945	1.82881e+16	0.3943484425544739	0.13206683285534382	14
3	396	03_RCC4_3.tif	15	0.4898979485566357	1446802115179030	0.610557226339976	0.13259174078702926	14
3	397	03_RCC4_3.tif	4	0.7905694150420949	2.35363e+16	0.3999694809317589	0.1154535748064518	14
3	398	03_RCC4_3.tif	2	1.0	inf	0.5998245477676392	0.11851682513952255	14
3	399	03_RCC4_3.tif	21	0.34400025467068873	1.30091e+16	0.3377599034990583	0.14940253521005312	14
3	400	03_RCC4_3.tif	9	0.5270462766947299	1.50915e+16	0.458999858962165	0.11225214848915736	14
3	401	03_RCC4_3.tif	21	0.5441647649087309	1.30091e+16	0.3827820122241974	0.13840077817440033	14
3	402	03_RCC4_3.tif	1	0.0	inf	0.2737621068954468	0.19946593046188354	14
3	403	03_RCC4_3.tif	1	0.0	inf	0.37149614095687866	0.09776455163955688	14
3	404	03_RCC4_3.tif	22	0.4282593998234223	1.36286e+16	0.5794239233840596	0.33210845054550603	15
3	405	03_RCC4_3.tif	24	0.3769982222431136	1230303014972660	0.5879752822220325	0.3551696290572484	15
3	406	03_RCC4_3.tif	14	0.2036532699906393	1500400304239230	0.5359797009399959	0.20297659880348615	15
3	407	03_RCC4_3.tif	7	0.377964473009227	1.88654e+16	0.3253790182726724	0.1324962643640382	14
3	408	03_RCC4_3.tif	17	0.625943231252129	1.42531e+16	0.43328890905660744	0.14261171528521707	14
3	409	03_RCC4_3.tif	20	0.2752409412815902	1347530211131610	0.5896620392799378	0.3284397691488266	15
3	410	03_RCC4_3.tif	4	0.0	3141592653589790	0.5021095722913742	0.2011100947856903	15
3	411	03_RCC4_3.tif	10	0.44721359549995776	1407244171415270	0.9306538701057434	0.3105699300765991	16
3	412	03_RCC4_3.tif	26	0.8074581970137769	0.7785730108760462	0.8173448351713327	0.5307610246997613	16
3	413	03_RCC4_3.tif	18	0.8256805857429068	1.1708e+16	0.8428499003251394	0.3286767871015602	16
3	414	03_RCC4_3.tif	11	0.8771886835516131	1017278384386990	0.7899263013492931	0.2916373698548837	16
3	415	03_RCC4_3.tif	3	1.0	3769911184307750	0.7572289903958639	0.18744182586669922	16
3	416	03_RCC4_3.tif	19	0.8376572822792109	1.01813e+16	0.8448470956400821	0.2952171038640173	16
3	417	03_RCC4_3.tif	4	0.9241763718304448	2.57966e+16	0.9358205795288086	0.11339360848069191	16
3	418	03_RCC4_3.tif	17	0.5345224838248488	1.22474e+16	0.9141698269283071	0.2327081600532812	16
3	419	03_RCC4_3.tif	3	1.0	3769911184307750	0.9061824679374695	0.17927824705839157	16
3	420	03_RCC4_3.tif	4	0.9128709291752769	4887007608661260	0.7269093096256256	0.13836881332099438	16
3	421	03_RCC4_3.tif	10	0.6546536707079772	1.86565e+16	0.6842344105243683	0.22243839353322983	16
3	422	03_RCC4_3.tif	2	1.0	inf	0.9255588948726654	0.11377127096056938	16
3	423	03_RCC4_3.tif	25	0.5674510388861108	1132306242157580	0.7398489570617676	0.1930943776667118	16
3	424	03_RCC4_3.tif	2	1.0	inf	0.7596551775932312	0.20010681450366974	16
3	425	03_RCC4_3.tif	7	0.3779644730092273	1.88654e+16	0.7256384577069964	0.20529051550797053	16
3	426	03_RCC4_3.tif	1	0.0	inf	0.7620508670806885	0.07531853020191193	17
3	427	03_RCC4_3.tif	30	0.5429001027627433	1.10326e+16	0.5952091991901398	0.14363368103901544	17
3	428	03_RCC4_3.tif	3	0.816496580927726	3.23407e+16	0.8715343276659647	0.11909666657447815	17
3	429	03_RCC4_3.tif	1	0.0	inf	0.7073930501937866	0.20117494463920593	16
3	430	03_RCC4_3.tif	27	0.6063808678467276	1.16427e+16	0.9064209615742719	0.16667881566617224	16
3	431	03_RCC4_3.tif	24	0.5769433197803511	1230303014972660	0.7794582024216652	0.16428816659996906	17
3	432	03_RCC4_3.tif	11	0.7084437526351622	1.55968e+16	0.48097130927172577	0.11841000887480649	17
3	433	03_RCC4_3.tif	5	0.816496580927726	2.31732e+16	0.8595285296440125	0.08831921964883804	16
3	434	03_RCC4_3.tif	1	0.0	inf	0.8304265141487122	0.11641107499599457	17
3	435	03_RCC4_3.tif	2	1.0	inf	0.9547722935676575	0.29945066571235657	16
3	436	03_RCC4_3.tif	2	1.0	inf	0.5102159231901169	0.25111009180545807	16
3	437	03_RCC4_3.tif	4	0.0	3141592653589790	0.9413939416408539	0.20870908722281456	16
3	438	03_RCC4_3.tif	28	0.6632215200387681	1.1286e+16	0.7001542512859616	0.16178922754313266	16
3	439	03_RCC4_3.tif	2	1.0	inf	0.6691615581512451	0.1352330818772316	17
3	440	03_RCC4_3.tif	8	0.5773502691896258	1714743204844840	0.9096723347902298	0.17659837938845158	16
3	441	03_RCC4_3.tif	2	1.0	inf	0.6754558980464935	0.09385061636567116	16
3	442	03_RCC4_3.tif	2	1.0	inf	0.7565499842166901	0.23965056240558624	16
3	443	03_RCC4_3.tif	35	0.3510704096353622	1.17909e+16	0.766979934488024	0.27685795107058114	16
3	444	03_RCC4_3.tif	5	0.816496580927726	2.31732e+16	0.6448340773582458	0.12022278159856796	17
3	445	03_RCC4_3.tif	1	0.0	inf	0.9748531579971313	0.21234454214572906	16
3	446	03_RCC4_3.tif	25	0.4984711566327377	1.28157e+16	0.6286973619461059	0.20353276982903482	17
3	447	03_RCC4_3.tif	4	0.9241763718304448	2.57966e+16	0.4351644217967987	0.13158235885202885	17
3	448	03_RCC4_3.tif	15	0.47609522856952347	1.3872e+16	0.7238473415374755	0.17205258806546528	16
3	449	03_RCC4_3.tif	1	0.0	inf	0.6266270279884338	0.12191958725452423	16
3	450	03_RCC4_3.tif	23	0.4776307722564946	127247615308253	0.7298635866331018	0.2904614553503368	16
3	451	03_RCC4_3.tif	12	0.0	1.61704e+16	0.7170850386222204	0.16766867227852345	16
3	452	03_RCC4_3.tif	1	0.0	inf	0.5644922852516174	0.13015945255756378	16
3	453	03_RCC4_3.tif	14	0.2036532699906393	1500400304239230	0.5969547459057399	0.174185006746224	16
3	454	03_RCC4_3.tif	17	0.4839775141824608	1298111396050640	0.7898482873159296	0.2124630377134856	16
3	455	03_RCC4_3.tif	13	0.523556754446835	1.55715e+16	0.554391975586231	0.16276798282678312	17
3	456	03_RCC4_3.tif	4	0.0	3141592653589790	0.8206035196781158	0.16425192169845104	16
3	457	03_RCC4_3.tif	17	0.625943231252129	1.42531e+16	0.6633294575354632	0.18979799484505372	16
3	458	03_RCC4_3.tif	3	0.97372313034591	2.58726e+16	0.6367081602414449	0.2151064251859983	16
3	459	03_RCC4_3.tif	6	0.48795003647426666	1.83263e+16	0.8615803420543671	0.181096613407135	16
3	460	03_RCC4_3.tif	12	0.0	1.61704e+16	0.578430121143659	0.12079931671420734	17
3	461	03_RCC4_3.tif	8	0.6123724356957945	1.82881e+16	0.8536984398961067	0.15953307412564754	16
3	462	03_RCC4_3.tif	2	1.0	inf	0.7111238539218903	0.17956817150115967	16
3	463	03_RCC4_3.tif	32	0.0	1.28983e+16	0.658393437974155	0.1680805137148127	16
3	464	03_RCC4_3.tif	7	0.377964473009227	1.88654e+16	0.6840968557766506	0.15922788956335612	17
3	465	03_RCC4_3.tif	14	0.629288982059086	1.43535e+16	0.6264624489205224	0.17227435617574624	17
3	466	03_RCC4_3.tif	18	0.6123724356957945	1.37447e+16	0.5588023596339755	0.21316429475943247	16
3	467	03_RCC4_3.tif	9	0.6945875203623408	1.66464e+16	0.6647915310329862	0.126973710126347	16
3	468	03_RCC4_3.tif	12	0.6831300510639732	1.50796e+16	0.6663996676603953	0.17137153136233488	16
3	469	03_RCC4_3.tif	2	1.0	inf	0.9403219819068909	0.1111772321164608	16
3	470	03_RCC4_3.tif	22	0.4282593998234224	1.36286e+16	0.6455842730673876	0.21058906614780426	16
3	471	03_RCC4_3.tif	14	0.2036532699906393	1500400304239230	0.7137135224682944	0.2105461662369115	16
3	472	03_RCC4_3.tif	6	0.7905694150420949	2.0944e+16	0.8913735846678416	0.20179038991530737	16
3	473	03_RCC4_3.tif	4	0.0	3141592653589790	0.7677348256111145	0.12891584634780884	16
3	474	03_RCC4_3.tif	30	0.2877982277471246	1.20922e+16	0.6590229431788127	0.27580275187889736	16
3	475	03_RCC4_3.tif	2	1.0	inf	0.8319447934627533	0.1839246228337288	16
3	476	03_RCC4_3.tif	25	0.4859565238837525	1.156e+16	0.833347704410553	0.2276560591161251	16
3	477	03_RCC4_3.tif	6	0.6741998624632421	1.93475e+16	0.7935734291871389	0.1477225919564565	16
3	478	03_RCC4_3.tif	28	0.6529674779691439	1.20739e+16	0.8490343455757413	0.17057896964251995	16
3	479	03_RCC4_3.tif	1	0.0	inf	0.9481346011161804	0.3499809205532074	16
3	480	03_RCC4_3.tif	22	0.4282593998234223	1.36286e+16	0.6894463300704956	0.23557502031326294	16
3	481	03_RCC4_3.tif	11	0.7084437526351621	1.55968e+16	0.7152847159992565	0.20872538536787033	16
3	482	03_RCC4_3.tif	3	0.816496580927726	3.23407e+16	0.7705450256665548	0.1806719054778417	16
3	483	03_RCC4_3.tif	28	0.4938489054053847	1.20739e+16	0.5140753729002816	0.26352439927203314	18
3	484	03_RCC4_3.tif	15	0.4898979485566357	1446802115179030	0.7286264538764954	0.1573123758037885	17
3	485	03_RCC4_3.tif	4	0.0	3141592653589790	0.6779736280441284	0.17752345651388168	16
3	486	03_RCC4_3.tif	30	0.43574651932107483	1.20922e+16	0.5572742462158203	0.29548689151803653	18
3	487	03_RCC4_3.tif	5	0.816496580927726	2.31732e+16	0.7797818303108215	0.17121843099594117	16
3	488	03_RCC4_3.tif	15	0.47609522856952347	1.3872e+16	0.6226362764835358	0.1363820845882098	16
3	489	03_RCC4_3.tif	20	0.5242966935960685	1.23896e+16	0.7140642642974854	0.22870527021586895	16
3	490	03_RCC4_3.tif	8	0.6123724356957945	1.82881e+16	0.6595712453126907	0.16157015319913626	16
3	491	03_RCC4_3.tif	13	0.523556754446835	1.55715e+16	0.511341569515375	0.12346543944798984	17
3	492	03_RCC4_3.tif	26	0.3992359635093797	1.20224e+16	0.5060284974483343	0.29674748044747573	18
3	493	03_RCC4_3.tif	4	0.9241763718304448	2.57966e+16	0.4088120833039284	0.11744869127869606	17
3	494	03_RCC4_3.tif	5	0.816496580927726	2.31732e+16	0.7315358638763427	0.16777294278144836	16
3	495	03_RCC4_3.tif	4	0.0	3141592653589790	0.7058442384004593	0.13706416077911854	16
3	496	03_RCC4_3.tif	4	0.7905694150420949	2.35363e+16	0.5602960512042046	0.0957045890390873	16
3	497	03_RCC4_3.tif	11	0.26967994498529707	1.48228e+16	0.519655707207593	0.12664433162320743	17
3	498	03_RCC4_3.tif	3	0.816496580927726	3.23407e+16	0.3784491817156474	0.10608072330554326	17
3	499	03_RCC4_3.tif	1	0.0	inf	0.9482719302177429	0.2535896599292755	16
3	500	03_RCC4_3.tif	2	1.0	inf	0.747402161359787	0.10673686116933823	16
3	501	03_RCC4_3.tif	3	0.816496580927726	3.23407e+16	0.45102617144584656	0.12658375998338064	16
3	502	03_RCC4_3.tif	6	0.7905694150420949	2.0944e+16	0.5766206532716751	0.1405330499013265	16
3	503	03_RCC4_3.tif	25	0.4984711566327377	1.28157e+16	0.7120775413513184	0.24112734079360962	16
3	504	03_RCC4_3.tif	3	0.816496580927726	3.23407e+16	0.7104346553484598	0.11012944827477138	16
3	505	03_RCC4_3.tif	6	0.7905694150420949	2.0944e+16	0.6589659750461578	0.13393606493870416	17
3	506	03_RCC4_3.tif	13	0.523556754446835	1.55715e+16	0.6493430045934824	0.13738166856078002	17
3	507	03_RCC4_3.tif	5	0.816496580927726	2.31732e+16	0.6399939119815826	0.09139848947525024	16
3	508	03_RCC4_3.tif	4	0.7905694150420949	2.35363e+16	0.5575723126530647	0.2857251800596714	18
3	509	03_RCC4_3.tif	5	0.816496580927726	2.31732e+16	0.7364675521850585	0.1386099025607109	16
3	510	03_RCC4_3.tif	8	0.6123724356957945	1.82881e+16	0.6021477282047272	0.10226405691355467	16
3	511	03_RCC4_3.tif	29	0.3757492863864437	1.25051e+16	0.8477918053495472	0.16953088856976609	16
3	512	03_RCC4_3.tif	25	0.4984711566327376	1.28157e+16	0.44933486223220825	0.1648554228246212	17
3	513	03_RCC4_3.tif	19	0.5207037318817047	1.39747e+16	0.5776351094245911	0.3157958953004134	18
3	514	03_RCC4_3.tif	39	0.5767401839862799	1.10383e+16	0.7363166900781485	0.19537690673501062	16
3	515	03_RCC4_3.tif	7	0.3779644730092273	1.88654e+16	0.7676443542752948	0.10364799307925361	16
3	516	03_RCC4_3.tif	18	0.4769224904060803	1.32392e+16	0.5672711167070601	0.32514602028661305	18
3	517	03_RCC4_3.tif	6	0.7905694150420949	2.0944e+16	0.6432797014713287	0.3052414779861768	18
3	518	03_RCC4_3.tif	16	0.5773502691896258	1.47968e+16	0.572680652141571	0.33291561994701624	18
3	519	03_RCC4_3.tif	7	0.377964473009227	1.88654e+16	0.6942004987171718	0.32460516904081615	18
3	520	03_RCC4_3.tif	21	0.4531158898801008	1.25769e+16	0.4983451267083486	0.38216292751686914	18
3	521	03_RCC4_3.tif	27	0.40804356301730593	1.24848e+16	0.6030314763387045	0.3913571760058403	18
3	522	03_RCC4_3.tif	26	0.38577399053554967	1.20224e+16	0.5853736641315314	0.38258593386182416	18
3	523	03_RCC4_3.tif	14	0.2036532699906393	1500400304239230	0.55110793028559	0.33089951638664516	18
3	524	03_RCC4_3.tif	3	0.816496580927726	3.23407e+16	0.46753135323524475	0.11029729743798573	19
3	525	03_RCC4_3.tif	22	0.5121077796951234	1.21715e+16	0.4847569370811636	0.16284705630757593	19
3	526	03_RCC4_3.tif	28	0.5886367607046904	1.1286e+16	0.4608873118247305	0.1935029256024531	19
3	527	03_RCC4_3.tif	4	0.7905694150420949	2.35363e+16	0.4206797853112221	0.10072480421513319	19
3	528	03_RCC4_3.tif	7	0.899941336091178	2.13807e+16	0.46434076343263897	0.12999160694224493	19
3	529	03_RCC4_3.tif	23	0.6030744410856831	1.27248e+16	0.5796232612236686	0.38746372027241666	18
3	530	03_RCC4_3.tif	17	0.625943231252129	1.42531e+16	0.36916690012987924	0.3798616861595827	18
3	531	03_RCC4_3.tif	25	0.2132843080923475	1.156e+16	0.4718291008472443	0.2585775548219681	19
3	532	03_RCC4_3.tif	8	0.6123724356957945	1.82881e+16	0.40292591229081154	0.15959792397916317	19
3	533	03_RCC4_3.tif	4	0.9128709291752769	4887007608661260	0.41981764882802963	0.144502941519022	19
3	534	03_RCC4_3.tif	4	0.7905694150420949	2.35363e+16	0.4252994582056999	0.13949798047542572	19
3	535	03_RCC4_3.tif	14	0.6708203932499369	1500400304239230	0.5167707630566188	0.18203249999455043	19
3	536	03_RCC4_3.tif	4	0.0	3141592653589790	0.5027504339814186	0.39249636977910995	18
3	537	03_RCC4_3.tif	20	0.5242966935960685	1.23896e+16	0.49039369225502016	0.2272770319133997	19
3	538	03_RCC4_3.tif	11	0.7084437526351621	1.55968e+16	0.43163056536154315	0.20129008455709976	19
3	539	03_RCC4_3.tif	4	0.9128709291752769	4887007608661260	0.35441748797893524	0.18041122891008854	19
3	540	03_RCC4_3.tif	25	0.49847115663273783	1.28157e+16	0.5363515841960907	0.24386968836188316	19
3	541	03_RCC4_3.tif	29	0.5162451143930842	1.25051e+16	0.3947998285293579	0.2802019463530902	19
3	542	03_RCC4_3.tif	20	0.638168270197698	1347530211131610	0.4738513812422752	0.22223010323941708	19
3	543	03_RCC4_3.tif	25	0.4984711566327377	1.28157e+16	0.5782376098632812	0.31997863709926605	18
3	544	03_RCC4_3.tif	18	0.4769224904060803	1.32392e+16	0.48441292014386916	0.21552181616425514	19
3	545	03_RCC4_3.tif	8	0.6123724356957945	1.82881e+16	0.6860361136496067	0.2673113588243723	20
3	546	03_RCC4_3.tif	24	0.8204390410839084	1.11456e+16	0.43228173690537613	0.4360195581490795	20
3	547	03_RCC4_3.tif	12	0.5907030891845738	1.43737e+16	0.4630693569779396	0.2308868014564117	18
3	548	03_RCC4_3.tif	50	0.6303996282714975	1.10002e+16	0.6488862663507462	0.37655787244439126	18
3	549	03_RCC4_3.tif	15	0.47609522856952347	1.3872e+16	0.4489733219146729	0.2633320614695549	19
3	550	03_RCC4_3.tif	13	0.523556754446835	1.55715e+16	0.4651900644485767	0.23052391066001013	19
3	551	03_RCC4_3.tif	32	0.31435653445294837	1.17681e+16	0.556440276093781	0.3139124142471701	19
3	552	03_RCC4_3.tif	19	0.46240219449488373	1.28015e+16	0.3999526155622382	0.16771110460946434	21
3	553	03_RCC4_3.tif	7	0.377964473009227	1.88654e+16	0.4076949102537973	0.20386707250561034	19
3	554	03_RCC4_3.tif	22	0.4282593998234223	1.36286e+16	0.48900033262642945	0.24418457529761575	19
3	555	03_RCC4_3.tif	13	0.523556754446835	1.55715e+16	0.4557717304963332	0.24711751307432467	19
3	556	03_RCC4_3.tif	28	0.16835875742536746	1.20739e+16	0.8636154340846198	0.3155930896422693	20
3	557	03_RCC4_3.tif	10	0.6123724356957945	1612290114395410	0.48315556943416593	0.2894255019724369	19
3	558	03_RCC4_3.tif	39	0.41812394699959754	1.10383e+16	0.5520862967540057	0.43474988410106075	20
3	559	03_RCC4_3.tif	17	0.6259432312521288	1.42531e+16	0.4402613797608544	0.25543781852020936	19
3	560	03_RCC4_3.tif	1	0.0	inf	0.37393757700920105	0.16314946115016937	19
3	561	03_RCC4_3.tif	20	0.567586589848995	1.30089e+16	0.4927687540650368	0.29743724316358566	19
3	562	03_RCC4_3.tif	1	0.0	inf	0.46909284591674805	0.4281376302242279	19
3	563	03_RCC4_3.tif	3	0.816496580927726	3.23407e+16	0.502647469441096	0.2945754254857699	19
3	564	03_RCC4_3.tif	24	0.5938844246982014	1230303014972660	0.37251849969228107	0.3102922085672617	19
3	565	03_RCC4_3.tif	8	0.6123724356957945	1.82881e+16	0.33022811636328697	0.12551308423280716	21
3	566	03_RCC4_3.tif	15	0.47609522856952347	1.3872e+16	0.5072994252045949	0.2417771637439728	19
3	567	03_RCC4_3.tif	14	0.2036532699906393	1500400304239230	0.4939857827765601	0.25732814201286863	19
3	568	03_RCC4_3.tif	4	0.0	3141592653589790	0.3403715491294861	0.14122224785387516	21
3	569	03_RCC4_3.tif	26	0.5440588203494177	1.33283e+16	0.43868103279517245	0.3401981331408024	19
3	570	03_RCC4_3.tif	25	0.537065445407951	1.28157e+16	0.4718052983283997	0.3405111801624298	19
3	571	03_RCC4_3.tif	9	0.6945875203623408	1.66464e+16	0.40714800026681686	0.17848816762367883	19
3	572	03_RCC4_3.tif	5	0.816496580927726	2.31732e+16	0.2516945153474808	0.14371252059936523	21
3	573	03_RCC4_3.tif	1	0.0	inf	0.4318455755710602	0.16978713870048523	19
3	574	03_RCC4_3.tif	2	1.0	inf	0.9748531579971313	0.16080720722675323	20
3	575	03_RCC4_3.tif	4	0.7905694150420949	2.35363e+16	0.36482032388448715	0.12385748140513897	21
3	576	03_RCC4_3.tif	15	0.4898979485566355	1446802115179030	0.4701670924822489	0.22018158435821533	19
3	577	03_RCC4_3.tif	9	0.6945875203623408	1.66464e+16	0.38816068900956047	0.28077278700139785	19
3	578	03_RCC4_3.tif	20	0.638168270197698	1347530211131610	0.4743183135986328	0.27568703405559064	19
3	579	03_RCC4_3.tif	24	0.3769982222431136	1230303014972660	0.3616369068622589	0.30862325538570684	19
3	580	03_RCC4_3.tif	6	0.7905694150420949	2.0944e+16	0.9494697749614716	0.12379644438624382	20
3	581	03_RCC4_3.tif	18	0.4769224904060803	1.32392e+16	0.38112882276376087	0.15002246842616135	21
3	582	03_RCC4_3.tif	1	0.0	inf	0.30777445435523987	0.3997710943222046	19
3	583	03_RCC4_3.tif	4	0.0	3141592653589790	0.5110093951225281	0.27227816358208656	19
3	584	03_RCC4_3.tif	1	0.0	inf	0.29123368859291077	0.21164263784885406	19
3	585	03_RCC4_3.tif	21	0.0	1414906721688190	0.4270615151950291	0.12906807394964354	21
3	586	03_RCC4_3.tif	10	0.6123724356957945	1612290114395410	0.42997177243232726	0.2473472185432911	19
3	587	03_RCC4_3.tif	1	0.0	inf	0.8923934102058411	0.2070344090461731	20
3	588	03_RCC4_3.tif	16	0.8459462157844315	1.07802e+16	0.31944952718913555	0.17947470536455512	21
3	589	03_RCC4_3.tif	19	0.5207037318817048	1.39747e+16	0.9328290035850123	0.15230752547320567	20
3	590	03_RCC4_3.tif	14	0.7985661365187728	1.29472e+16	0.308779382279941	0.1769392578197377	21
3	591	03_RCC4_3.tif	16	0.635922638046644	1176813687908650	0.3401722330600023	0.2365415443200618	21
3	592	03_RCC4_3.tif	1	0.0	inf	0.2724803388118744	0.16948196291923523	20
3	593	03_RCC4_3.tif	1	0.0	inf	0.2900892496109009	0.08923476189374924	20
3	594	03_RCC4_3.tif	6	0.8703882797784892	1.95696e+16	0.41854989528656006	0.11901528512438138	20
3	595	03_RCC4_3.tif	9	0.6945875203623408	1.66464e+16	0.3792019519540999	0.11595330635706584	21
3	596	03_RCC4_3.tif	4	0.7905694150420949	2.35363e+16	0.43194475769996643	0.14828717708587646	21
3	597	03_RCC4_3.tif	8	0.5773502691896258	1714743204844840	0.3324006199836731	0.13591210450977087	21
3	598	03_RCC4_3.tif	1	0.0	inf	0.26231783628463745	0.1280994862318039	21
3	599	03_RCC4_3.tif	12	0.5563486402641867	1.37161e+16	0.3656913563609123	0.13356348872184753	21
3	600	03_RCC4_3.tif	19	0.8142774301451623	1.05118e+16	0.6381620270641226	0.32419880263899503	22
3	601	03_RCC4_3.tif	2	1.0	inf	0.5798046886920929	0.14555581286549568	22
3	602	03_RCC4_3.tif	4	0.0	3141592653589790	0.8218661993741989	0.1473220381885767	22
3	603	03_RCC4_3.tif	9	0.0	1.76715e+16	0.7129812008804746	0.11177063981691997	22
3	604	03_RCC4_3.tif	13	0.523556754446835	1.55715e+16	0.7113721049748934	0.13493670236605865	22
3	605	03_RCC4_3.tif	28	0.1904761904761907	1.29472e+16	0.663291720939534	0.15548453027648584	22
3	606	03_RCC4_3.tif	12	0.5563486402641867	1.37161e+16	0.8397751996914545	0.13901350181549788	22
3	607	03_RCC4_3.tif	5	0.816496580927726	2.31732e+16	0.5252155423164367	0.10226901769638061	22
3	608	03_RCC4_3.tif	1	0.0	inf	0.2572823762893677	0.13543908298015594	22
3	609	03_RCC4_3.tif	2	1.0	inf	0.6229724884033203	0.19509422034025192	22
3	610	03_RCC4_3.tif	9	0.0	1.76715e+16	0.6771920190917121	0.1266380122138394	22
4	1	04_RCC4_4.tif	3	0.816496580927726	3.23407e+16	0.3064621885617574	0.1441774070262909	3
4	2	04_RCC4_4.tif	16	0.7117639563193815	1.34147e+16	0.3133783368393779	0.1659514019265771	2
4	3	04_RCC4_4.tif	1	0.0	inf	0.24875257909297943	0.1105058342218399	2
4	4	04_RCC4_4.tif	7	0.7238845965239822	2.28312e+16	0.39735364488192965	0.11722416377493314	2
4	5	04_RCC4_4.tif	1	0.0	inf	0.2516975700855255	0.07598993182182312	2
4	6	04_RCC4_4.tif	20	0.5591062754659805	1.1978e+16	0.2873350091278553	0.18913329020142555	2
4	7	04_RCC4_4.tif	1	0.0	inf	0.4573281407356262	0.12466619908809662	1
4	8	04_RCC4_4.tif	1	0.0	inf	0.2890363931655884	0.15083542466163635	2
4	9	04_RCC4_4.tif	2	1.0	inf	0.9732661843299866	0.09315633028745651	1
4	10	04_RCC4_4.tif	26	0.5440588203494177	1.33283e+16	0.3452077771608646	0.19370213222618288	2
4	11	04_RCC4_4.tif	14	0.9051695259861924	1257430246230860	0.5371001235076359	0.17546676099300385	1
4	12	04_RCC4_4.tif	1	0.0	inf	0.2839856445789337	0.14987410604953766	1
4	13	04_RCC4_4.tif	39	0.8550250979899986	0.9016785679793784	0.9732661843299866	0.15385202117837393	1
4	14	04_RCC4_4.tif	14	0.4728376512902298	1.21453e+16	0.8133113107510975	0.2196754195860454	1
4	15	04_RCC4_4.tif	8	0.8124097554365945	2.03098e+16	0.39312389492988586	0.18008125573396683	2
4	16	04_RCC4_4.tif	5	0.0	1.9635e+16	0.33030898571014405	0.1629968762397766	2
4	17	04_RCC4_4.tif	7	0.3779644730092273	1.88654e+16	0.3301114865711757	0.17243130505084991	2
4	18	04_RCC4_4.tif	2	1.0	inf	0.3200121968984604	0.18001067638397217	2
4	19	04_RCC4_4.tif	7	0.377964473009227	1.88654e+16	0.3464626244136265	0.13819006511143275	3
4	20	04_RCC4_4.tif	17	0.6259432312521288	1.42531e+16	0.43929465903955345	0.14675858003251693	3
4	21	04_RCC4_4.tif	28	0.7454195873912279	0.926732795611697	0.8161870885108199	0.15931835704083955	1
4	22	04_RCC4_4.tif	21	0.34400025467068907	1.30091e+16	0.36853370921952383	0.21791118507583937	2
4	23	04_RCC4_4.tif	7	0.816496580927726	1.88654e+16	0.2892739943095616	0.18340472451278142	2
4	24	04_RCC4_4.tif	4	0.0	3141592653589790	0.3433546870946884	0.14089036360383034	3
4	25	04_RCC4_4.tif	23	0.12869789041755736	1314460457011910	0.3539442795774211	0.2993216378533322	2
4	26	04_RCC4_4.tif	2	1.0	inf	0.9732661843299866	0.08963911980390549	1
4	27	04_RCC4_4.tif	1	0.0	inf	0.2992446720600128	0.13531699776649475	3
4	28	04_RCC4_4.tif	7	0.377964473009227	1.88654e+16	0.38685978736196247	0.14691168069839478	3
4	29	04_RCC4_4.tif	5	0.816496580927726	2.31732e+16	0.32098267078399656	0.13434653207659722	3
4	30	04_RCC4_4.tif	8	0.5773502691896258	1714743204844840	0.3424009941518307	0.3203841485083103	2
4	31	04_RCC4_4.tif	11	0.26967994498529707	1.48228e+16	0.29991606961597095	0.37152667343616486	2
4	32	04_RCC4_4.tif	9	0.6945875203623408	1.66464e+16	0.3039122372865677	0.2699083652761247	2
4	33	04_RCC4_4.tif	1	0.0	inf	0.38736552000045776	0.363607257604599	2
4	34	04_RCC4_4.tif	5	0.816496580927726	2.31732e+16	0.19510796070098876	0.25937895476818085	2
4	35	04_RCC4_4.tif	12	0.6831300510639732	1.50796e+16	0.9732661843299866	0.11215253919363022	1
4	36	04_RCC4_4.tif	11	0.7084437526351621	1.55968e+16	0.42080635645172815	0.1367374827915972	3
4	37	04_RCC4_4.tif	7	0.7268710698001565	1676926484963790	0.9732661843299866	0.09138846024870872	1
4	38	04_RCC4_4.tif	36	0.656785252797491	1.11507e+16	0.26137390525804627	0.4374070738752683	2
4	39	04_RCC4_4.tif	6	0.6741998624632421	1.93475e+16	0.9732661843299866	0.0925485094388326	1
4	40	04_RCC4_4.tif	6	0.6741998624632421	1.93475e+16	0.3182777563730876	0.3143562003970146	2
4	41	04_RCC4_4.tif	1	0.0	inf	0.3184405267238617	0.4788433909416199	2
4	42	04_RCC4_4.tif	14	0.629288982059086	1.43535e+16	0.5799921452999115	0.12805479924593652	3
4	43	04_RCC4_4.tif	6	0.8624663809913528	2.57211e+16	0.2910683775941531	0.3777676150202751	2
4	44	04_RCC4_4.tif	15	0.47609522856952347	1.3872e+16	0.2827008366584778	0.3481437454620997	2
4	45	04_RCC4_4.tif	28	0.22724306224771307	1.1286e+16	0.3783496192523411	0.41346064103501184	2
4	46	04_RCC4_4.tif	2	1.0	inf	0.9732661843299866	0.1595635861158371	1
4	47	04_RCC4_4.tif	12	0.6831300510639732	1.50796e+16	0.3305485521753629	0.33624271924297017	2
4	48	04_RCC4_4.tif	4	0.0	3141592653589790	0.4737277626991272	0.1395857147872448	3
4	49	04_RCC4_4.tif	15	0.5526820968472154	1.3872e+16	0.2998021334409714	0.3484804600477219	2
4	50	04_RCC4_4.tif	10	0.6546536707079772	1.86565e+16	0.36403447985649107	0.2615732058882713	2
4	51	04_RCC4_4.tif	19	0.46240219449488373	1.28015e+16	0.39452280496296127	0.40186481491515513	2
4	52	04_RCC4_4.tif	10	0.6123724356957945	1612290114395410	0.4283741384744644	0.38765851259231565	2
4	53	04_RCC4_4.tif	1	0.0	inf	0.5118791460990906	0.15022507309913635	3
4	54	04_RCC4_4.tif	17	0.6259432312521288	1.42531e+16	0.382940411567688	0.1714701190152589	3
4	55	04_RCC4_4.tif	11	0.26967994498529707	1.48228e+16	0.3831998096270995	0.2949333167211576	2
4	56	04_RCC4_4.tif	13	0.0	1.27627e+16	0.37186822295188904	0.3663855538918422	2
4	57	04_RCC4_4.tif	8	0.5773502691896258	1714743204844840	0.3902895264327526	0.33584153465926647	2
4	58	04_RCC4_4.tif	13	0.523556754446835	1.55715e+16	0.4890727698802948	0.14025858130592567	3
4	59	04_RCC4_4.tif	14	0.2036532699906393	1500400304239230	0.28482489181416376	0.36835933370249613	2
4	60	04_RCC4_4.tif	4	0.0	3141592653589790	0.42866406589746475	0.15120164677500725	3
4	61	04_RCC4_4.tif	29	0.6834288831216012	1.25051e+16	0.3415595180001752	0.3727242396823291	2
4	62	04_RCC4_4.tif	1	0.0	inf	0.31200119853019714	0.18580910563468933	3
4	63	04_RCC4_4.tif	2	1.0	inf	0.5313801765441895	0.16295108944177628	3
4	64	04_RCC4_4.tif	15	0.4898979485566357	1446802115179030	0.3518974522749583	0.15150581101576488	3
4	65	04_RCC4_4.tif	10	0.6123724356957946	1612290114395410	0.38628212809562684	0.28065003603696825	2
4	66	04_RCC4_4.tif	23	0.3839896028838194	1.23247e+16	0.346343963690426	0.351061664359725	2
4	67	04_RCC4_4.tif	4	0.0	3141592653589790	0.41943998634815216	0.15379949286580086	3
4	68	04_RCC4_4.tif	20	0.2752409412815902	1347530211131610	0.2586037963628769	0.3562714621424675	2
4	69	04_RCC4_4.tif	8	0.6123724356957945	1.82881e+16	0.3858567886054516	0.132995730265975	3
4	70	04_RCC4_4.tif	4	0.0	3141592653589790	0.30683984607458115	0.1685740426182747	3
4	71	04_RCC4_4.tif	1	0.0	inf	0.2868848741054535	0.29457542300224304	2
4	72	04_RCC4_4.tif	13	0.5081397159034496	1.39323e+16	0.4398084305799924	0.15077087598351332	3
4	73	04_RCC4_4.tif	6	0.7905694150420949	2.0944e+16	0.3439383457104365	0.1337453251083692	3
4	74	04_RCC4_4.tif	2	1.0	inf	0.5163042545318604	0.16147859394550323	3
4	75	04_RCC4_4.tif	20	0.23354968324845668	1.1978e+16	0.35744562894105913	0.1705767937004566	3
4	76	04_RCC4_4.tif	6	0.7905694150420949	2.0944e+16	0.34965793291727704	0.1448157454530398	3
4	77	04_RCC4_4.tif	1	0.0	inf	0.4938734769821167	0.1764248013496399	3
4	78	04_RCC4_4.tif	12	0.0	1.61704e+16	0.5066071500380834	0.1233463032792012	3
4	79	04_RCC4_4.tif	8	0.6123724356957945	1.82881e+16	0.3401407562196255	0.15191500820219517	3
4	80	04_RCC4_4.tif	17	0.4839775141824608	1298111396050640	0.30672158739146066	0.22207980471498825	4
4	81	04_RCC4_4.tif	9	0.7888954830250753	1947116515222560	0.28138652940591175	0.20977594786220127	4
4	82	04_RCC4_4.tif	11	0.7084437526351621	1.55968e+16	0.32140908999876544	0.21967026896097444	4
4	83	04_RCC4_4.tif	33	0.4668955992874026	1.21359e+16	0.3024296439958341	0.3050828743161577	4
4	84	04_RCC4_4.tif	10	0.6831300510639732	1612290114395410	0.31949186623096465	0.26066834926605226	4
4	85	04_RCC4_4.tif	4	0.0	3141592653589790	0.2517891190946102	0.27892347797751427	4
4	86	04_RCC4_4.tif	21	0.0	1414906721688190	0.27514631762391045	0.18389010713213966	4
4	87	04_RCC4_4.tif	30	0.5417249013180155	1.17666e+16	0.3422349254290263	0.3385351348668337	4
4	88	04_RCC4_4.tif	5	0.816496580927726	2.31732e+16	0.2937819421291351	0.2245365113019943	4
4	89	04_RCC4_4.tif	21	0.5441647649087309	1.30091e+16	0.2948987554936182	0.21909993496679125	4
4	90	04_RCC4_4.tif	17	0.4839775141824608	1298111396050640	0.36865347097901735	0.2635071573450285	4
4	91	04_RCC4_4.tif	1	0.0	inf	0.26117339730262756	0.16734568774700165	4
4	92	04_RCC4_4.tif	1	0.0	inf	0.347417414188385	0.29662013053894043	4
4	93	04_RCC4_4.tif	8	0.6123724356957945	1.82881e+16	0.29147782921791077	0.20399023219943047	4
4	94	04_RCC4_4.tif	4	0.0	3141592653589790	0.41373310983181	0.1909361407160759	4
4	95	04_RCC4_4.tif	19	0.4429654639799318	1235849043114210	0.28600466329800456	0.2574703005191527	4
4	96	04_RCC4_4.tif	24	0.46088296414840096	1.19304e+16	0.38069923594594	0.22129651345312595	4
4	97	04_RCC4_4.tif	22	0.4282593998234224	1.36286e+16	0.3531589555469426	0.202965801412409	4
4	98	04_RCC4_4.tif	14	0.629288982059086	1.43535e+16	0.3128666217838015	0.16050311124750546	5
4	99	04_RCC4_4.tif	14	0.2036532699906393	1500400304239230	0.2876271094594683	0.17614578774997167	4
4	100	04_RCC4_4.tif	10	0.6123724356957946	1612290114395410	0.3720408886671066	0.2444983646273613	4
4	101	04_RCC4_4.tif	2	1.0	inf	0.2688334435224533	0.1516365334391594	4
4	102	04_RCC4_4.tif	16	0.5773502691896258	1.47968e+16	0.3678177632391453	0.2790589043870568	4
4	103	04_RCC4_4.tif	3	0.816496580927726	3.23407e+16	0.302820364634196	0.09273415803909302	4
4	104	04_RCC4_4.tif	17	0.740856246987765	1250364543402940	0.3021492668811013	0.14325080264140577	4
4	105	04_RCC4_4.tif	2	1.0	inf	0.3480430096387863	0.10656900890171528	5
4	106	04_RCC4_4.tif	1	0.0	inf	0.2893110513687134	0.1609063744544983	4
4	107	04_RCC4_4.tif	2	1.0	inf	0.39070723950862885	0.3248264342546463	4
4	108	04_RCC4_4.tif	17	0.6259432312521288	1.42531e+16	0.4340599249390995	0.17526153343565323	4
4	109	04_RCC4_4.tif	37	0.47759030389455653	1.17416e+16	0.4283685740586874	0.24164310993777738	4
4	110	04_RCC4_4.tif	32	0.30876064896481387	1.07802e+16	0.3187356861308217	0.18396181554999202	5
4	111	04_RCC4_4.tif	11	0.7084437526351621	1.55968e+16	0.4367353916168213	0.24074991318312558	4
4	112	04_RCC4_4.tif	20	0.3929526239966882	1347530211131610	0.3065506905317307	0.16972839422523975	4
4	113	04_RCC4_4.tif	4	0.0	3141592653589790	0.3756732940673828	0.1668955571949482	4
4	114	04_RCC4_4.tif	31	0.5597658717535343	1.21588e+16	0.347712738860038	0.2310166685811935	5
4	115	04_RCC4_4.tif	17	0.2970442628930025	1.37045e+16	0.32970167521168203	0.2619534255388905	4
4	116	04_RCC4_4.tif	21	0.5441647649087307	1.30091e+16	0.27034045330115725	0.267253781358401	4
4	117	04_RCC4_4.tif	15	0.47609522856952347	1.3872e+16	0.34555580019950866	0.19687495181957881	4
4	118	04_RCC4_4.tif	27	0.40804356301730593	1.24848e+16	0.40774309635162354	0.21532910206803568	5
4	119	04_RCC4_4.tif	3	0.816496580927726	3.23407e+16	0.4620330035686493	0.24075176815191904	4
4	120	04_RCC4_4.tif	10	0.6123724356957946	1612290114395410	0.36144655048847196	0.18109254725277424	4
4	121	04_RCC4_4.tif	22	0.332602338301451	1.12778e+16	0.32219700989398087	0.20885023711757225	4
4	122	04_RCC4_4.tif	22	0.4282593998234223	1.36286e+16	0.44933588125488977	0.19695652276277542	6
4	123	04_RCC4_4.tif	24	0.5849866175853743	1.3278e+16	0.35191054952641326	0.21564113271112242	4
4	124	04_RCC4_4.tif	2	1.0	inf	0.3462577164173126	0.22060731798410416	5
4	125	04_RCC4_4.tif	5	0.816496580927726	2.31732e+16	0.47315784096717833	0.1660822421312332	5
4	126	04_RCC4_4.tif	4	0.7905694150420949	2.35363e+16	0.33152130991220474	0.24881742522120476	4
4	127	04_RCC4_4.tif	19	0.5207037318817048	1.39747e+16	0.345265877874274	0.24012400053049388	4
4	128	04_RCC4_4.tif	1	0.0	inf	0.3145189583301544	0.1116655170917511	4
4	129	04_RCC4_4.tif	29	0.3757492863864439	1.25051e+16	0.4030302228598759	0.20184581636868673	5
4	130	04_RCC4_4.tif	17	0.6259432312521288	1.42531e+16	0.45773564542041106	0.16314946136930408	5
4	131	04_RCC4_4.tif	21	0.0	1414906721688190	0.43526068258853184	0.16053508612371625	5
4	132	04_RCC4_4.tif	15	0.4898979485566355	1446802115179030	0.25983571310838066	0.20123292704423268	4
4	133	04_RCC4_4.tif	19	0.5207037318817048	1.39747e+16	0.36553147043052475	0.17631237914687709	5
4	134	04_RCC4_4.tif	1	0.0	inf	0.4290531575679779	0.1901426613330841	5
4	135	04_RCC4_4.tif	28	0.1904761904761901	1.29472e+16	0.31498326254742487	0.2690220077389053	4
4	136	04_RCC4_4.tif	16	0.5773502691896258	1.47968e+16	0.5112926214933395	0.1567750032991171	6
4	137	04_RCC4_4.tif	15	0.47609522856952347	1.3872e+16	0.3548332889874776	0.2016225424905618	4
4	138	04_RCC4_4.tif	8	0.6123724356957945	1.82881e+16	0.39374570176005363	0.14690623246133327	5
4	139	04_RCC4_4.tif	17	0.2970442628930025	1.37045e+16	0.30438247235382304	0.18064078885842771	5
4	140	04_RCC4_4.tif	18	0.47692249040608053	1.32392e+16	0.47444536950853133	0.17838135692808363	6
4	141	04_RCC4_4.tif	6	0.7905694150420949	2.0944e+16	0.8384044170379639	0.14697743766009808	6
4	142	04_RCC4_4.tif	17	0.7086423846392491	1298111396050640	0.3997235306922127	0.16289454830043457	5
4	143	04_RCC4_4.tif	13	0.5081397159034495	1.39323e+16	0.38103772355959964	0.17187057578792939	5
4	144	04_RCC4_4.tif	6	0.674199862463242	1.93475e+16	0.3915541221698125	0.19458304593960443	5
4	145	04_RCC4_4.tif	9	0.0	1.76715e+16	0.5436891085571713	0.198141786787245	5
4	146	04_RCC4_4.tif	24	0.3769982222431136	1230303014972660	0.40278984730442363	0.2027205554768443	5
4	147	04_RCC4_4.tif	12	0.0	1.61704e+16	0.5982197721799215	0.16591261699795723	6
4	148	04_RCC4_4.tif	21	0.0	1414906721688190	0.39728751920518424	0.19475380508672624	5
4	149	04_RCC4_4.tif	29	0.3757492863864439	1.25051e+16	0.3116912944563504	0.20488867510495515	5
4	150	04_RCC4_4.tif	45	0.43757987073383064	1179109612694890	0.45031915638181896	0.23112094857626492	6
4	151	04_RCC4_4.tif	9	0.5198752449100362	1751551445146130	0.4073124561044905	0.15593702925576103	5
4	152	04_RCC4_4.tif	22	0.33760957853461004	1.21715e+16	0.5793143036690626	0.19177122617309744	6
4	153	04_RCC4_4.tif	1	0.0	inf	0.35840389132499695	0.22781719267368317	5
4	154	04_RCC4_4.tif	6	0.7905694150420949	2.0944e+16	0.512141078710556	0.15012079974015555	6
4	155	04_RCC4_4.tif	9	0.0	1.76715e+16	0.45900323655870223	0.14337037545111445	5
4	156	04_RCC4_4.tif	17	0.6259432312521288	1.42531e+16	0.325189495787901	0.2076600305736065	5
4	157	04_RCC4_4.tif	1	0.0	inf	0.45307087898254395	0.23179979622364044	6
4	158	04_RCC4_4.tif	13	0.523556754446835	1.55715e+16	0.35666788999850935	0.16821780800819397	5
4	159	04_RCC4_4.tif	18	0.4769224904060803	1.32392e+16	0.4461568378739887	0.21650093586908448	5
4	160	04_RCC4_4.tif	12	0.6461621652955032	1.43737e+16	0.4777205487092336	0.16065969845900932	6
4	161	04_RCC4_4.tif	14	0.8457541502021703	1135054762326190	0.5785806796380452	0.1528975787971701	6
4	162	04_RCC4_4.tif	10	0.6831300510639732	1612290114395410	0.34041198790073396	0.17624628283083438	5
4	163	04_RCC4_4.tif	20	0.7420443348688182	1.23896e+16	0.49020217210054395	0.17139391452074051	6
4	164	04_RCC4_4.tif	12	0.4907192147942729	1.43737e+16	0.3910823663075765	0.2165471368158857	5
4	165	04_RCC4_4.tif	16	0.381170670721425	1.28983e+16	0.558443957939744	0.14288166700862348	6
4	166	04_RCC4_4.tif	14	0.2036532699906393	1500400304239230	0.3231882538114275	0.1449018530547619	5
4	167	04_RCC4_4.tif	10	0.6123724356957945	1612290114395410	0.47872585952281954	0.17273365557193757	5
4	168	04_RCC4_4.tif	16	0.5083541641390434	1341465907380300	0.3773489259183407	0.2249122632201761	5
4	169	04_RCC4_4.tif	8	0.6123724356957945	1.82881e+16	0.6764629408717155	0.1381017742678523	6
4	170	04_RCC4_4.tif	12	0.0	1.61704e+16	0.394842433432738	0.133974212842683	5
4	171	04_RCC4_4.tif	7	0.3779644730092273	1.88654e+16	0.5135053140776498	0.1474348498242242	6
4	172	04_RCC4_4.tif	6	0.7905694150420949	2.0944e+16	0.48780549069245654	0.20623076955477396	5
4	173	04_RCC4_4.tif	26	0.3992359635093795	1.20224e+16	0.35461731255054474	0.2366639093424265	5
4	174	04_RCC4_4.tif	1	0.0	inf	0.4809643626213074	0.17889676988124847	6
4	175	04_RCC4_4.tif	15	0.47609522856952347	1.3872e+16	0.4779156088829041	0.1962981621424357	5
4	176	04_RCC4_4.tif	23	0.6030744410856831	1.27248e+16	0.39375706211380335	0.1839627696444159	6
4	177	04_RCC4_4.tif	15	0.4898979485566357	1446802115179030	0.4073029597600301	0.1808946907520294	6
4	178	04_RCC4_4.tif	28	0.1904761904761901	1.29472e+16	0.3492430331451552	0.18974866518484695	5
4	179	04_RCC4_4.tif	27	0.33406370115253914	1.24848e+16	0.4657607255158601	0.25215251247088116	5
4	180	04_RCC4_4.tif	30	0.5865293561986105	1.17666e+16	0.6022669732570648	0.2593647174537182	6
4	181	04_RCC4_4.tif	16	0.5773502691896258	1.47968e+16	0.3907129690051079	0.21276989532634616	5
4	182	04_RCC4_4.tif	9	0.6945875203623408	1.66464e+16	0.3012825962569978	0.18056678771972656	5
4	183	04_RCC4_4.tif	15	0.47609522856952347	1.3872e+16	0.6092845956484477	0.1725815750658512	6
4	184	04_RCC4_4.tif	10	0.6123724356957945	1612290114395410	0.40888226628303526	0.17727778851985931	5
4	185	04_RCC4_4.tif	1	0.0	inf	0.31267261505126953	0.1452658772468567	5
4	186	04_RCC4_4.tif	9	0.7888954830250753	1947116515222560	0.4623313976658715	0.1606859780020184	5
4	187	04_RCC4_4.tif	5	0.816496580927726	2.31732e+16	0.5823422551155091	0.13743190467357635	6
4	188	04_RCC4_4.tif	9	0.0	1.76715e+16	0.47856191794077557	0.13920297018355793	6
4	189	04_RCC4_4.tif	2	1.0	inf	0.40532539784908295	0.12465094774961472	7
4	190	04_RCC4_4.tif	7	0.377964473009227	1.88654e+16	0.3591973696436201	0.16412386085305894	7
4	191	04_RCC4_4.tif	8	0.6123724356957945	1.82881e+16	0.5185072720050812	0.14126993110403419	7
4	192	04_RCC4_4.tif	13	0.523556754446835	1.55715e+16	0.31712589814112735	0.173288494348526	7
4	193	04_RCC4_4.tif	15	0.1873171623163379	120921758579656	0.466744989156723	0.15224841758608817	7
4	194	04_RCC4_4.tif	14	0.2036532699906393	1500400304239230	0.46583177149295807	0.14693566198859895	7
4	195	04_RCC4_4.tif	5	0.816496580927726	2.31732e+16	0.32491949796676634	0.17000381648540497	7
4	196	04_RCC4_4.tif	3	0.816496580927726	3.23407e+16	0.3624322712421417	0.169283593694369	7
4	197	04_RCC4_4.tif	13	0.523556754446835	1.55715e+16	0.42789230896876407	0.14574126755962005	7
4	198	04_RCC4_4.tif	13	0.523556754446835	1.55715e+16	0.33637338876724243	0.14620373283441251	7
4	199	04_RCC4_4.tif	10	0.6831300510639732	1612290114395410	0.47074844837188723	0.13838864713907242	7
4	200	04_RCC4_4.tif	3	0.816496580927726	3.23407e+16	0.2899214029312134	0.16855623324712118	7
4	201	04_RCC4_4.tif	10	0.6164414002968978	1.52719e+16	0.47004042863845824	0.13587091006338597	7
4	202	04_RCC4_4.tif	6	0.7905694150420949	2.0944e+16	0.49687444667021435	0.14589913127322993	7
4	203	04_RCC4_4.tif	7	0.3779644730092273	1.88654e+16	0.30723822329725536	0.13157200387545995	7
4	204	04_RCC4_4.tif	4	0.0	3141592653589790	0.4694704934954643	0.1599755845963955	7
4	205	04_RCC4_4.tif	2	1.0	inf	0.8117036819458008	0.1360265463590622	7
4	206	04_RCC4_4.tif	13	0.523556754446835	1.55715e+16	0.41408289395845854	0.1527944551064418	7
4	207	04_RCC4_4.tif	12	0.6831300510639732	1.50796e+16	0.40671777973572415	0.15460695419460535	7
4	208	04_RCC4_4.tif	8	0.6123724356957945	1.82881e+16	0.3587586712092161	0.14335088012740016	7
4	209	04_RCC4_4.tif	22	0.4282593998234224	1.36286e+16	0.5241577963937413	0.17420948144387116	9
4	210	04_RCC4_4.tif	15	0.4898979485566357	1446802115179030	0.4645466685295105	0.15794105355938276	9
4	211	04_RCC4_4.tif	16	0.5773502691896258	1.47968e+16	0.6475423276424408	0.26235504262149334	8
4	212	04_RCC4_4.tif	12	0.6831300510639732	1.50796e+16	0.684075931708018	0.2635105950757861	8
4	213	04_RCC4_4.tif	13	0.523556754446835	1.55715e+16	0.4499404224065634	0.12867111483445534	9
4	214	04_RCC4_4.tif	14	0.2036532699906393	1500400304239230	0.7065853476524353	0.3380025955183165	8
4	215	04_RCC4_4.tif	2	1.0	inf	0.7184481620788574	0.4863203167915344	8
4	216	04_RCC4_4.tif	13	0.523556754446835	1.55715e+16	0.5289316819264338	0.31102112508737123	8
4	217	04_RCC4_4.tif	10	0.6123724356957946	1612290114395410	0.6948607504367829	0.2578591644763947	8
4	218	04_RCC4_4.tif	21	0.5441647649087309	1.30091e+16	0.5010001843883878	0.1763034656289078	9
4	219	04_RCC4_4.tif	9	0.0	1.76715e+16	0.6023821036020914	0.2538609587483936	8
4	220	04_RCC4_4.tif	36	0.5439056439097799	1.24383e+16	0.7295588337712817	0.3947254659401046	8
4	221	04_RCC4_4.tif	2	1.0	inf	0.5802014172077179	0.3500267118215561	8
4	222	04_RCC4_4.tif	12	0.6831300510639732	1.50796e+16	0.6901935239632925	0.14838381515194973	10
4	223	04_RCC4_4.tif	12	0.0	1.61704e+16	0.6367844045162201	0.2667200726767381	8
4	224	04_RCC4_4.tif	1	0.0	inf	0.3982452154159546	0.16270694136619568	9
4	225	04_RCC4_4.tif	16	0.5773502691896258	1.47968e+16	0.6134298387914896	0.16213473677635193	10
4	226	04_RCC4_4.tif	4	0.0	3141592653589790	0.6436560451984406	0.2774624265730381	8
4	227	04_RCC4_4.tif	1	0.0	inf	0.616693377494812	0.21304646134376526	8
4	228	04_RCC4_4.tif	3	0.816496580927726	3.23407e+16	0.5018641352653503	0.17597721020380655	9
4	229	04_RCC4_4.tif	29	0.3302444014531894	1.16891e+16	0.574080701532035	0.32889138110752764	8
4	230	04_RCC4_4.tif	14	0.2036532699906393	1500400304239230	0.5351960105555398	0.22343131660350732	8
4	231	04_RCC4_4.tif	4	0.0	3141592653589790	0.8386968672275543	0.23699168488383293	8
4	232	04_RCC4_4.tif	19	0.49981187526853027	1.24858e+16	0.5726510035364252	0.3381142333934182	8
4	233	04_RCC4_4.tif	9	0.0	1.76715e+16	0.42198146051830715	0.14877546495861477	9
4	234	04_RCC4_4.tif	7	0.377964473009227	1.88654e+16	0.40364689912114826	0.1385344804397651	9
4	235	04_RCC4_4.tif	10	0.24253562503633277	1.47102e+16	0.6795361280441284	0.14648814052343367	10
4	236	04_RCC4_4.tif	2	1.0	inf	0.6675059199333191	0.29626917839050293	8
4	237	04_RCC4_4.tif	18	0.5840132092439594	1.37447e+16	0.5141052620278465	0.15465273045831257	9
4	238	04_RCC4_4.tif	14	0.2036532699906393	1500400304239230	0.6781272760459355	0.2743081695267132	8
4	239	04_RCC4_4.tif	15	0.47609522856952347	1.3872e+16	0.5158647954463959	0.13786831349134446	9
4	240	04_RCC4_4.tif	13	0.523556754446835	1.55715e+16	0.7366621402593759	0.22171828494622156	8
4	241	04_RCC4_4.tif	14	0.2036532699906393	1500400304239230	0.5972468278237751	0.24169527632849558	8
4	242	04_RCC4_4.tif	6	0.8703882797784891	1.95696e+16	0.8040080368518829	0.17077896992365518	8
4	243	04_RCC4_4.tif	1	0.0	inf	0.5925841331481934	0.2995346188545227	8
4	244	04_RCC4_4.tif	18	0.41652044217833617	1.32392e+16	0.3870306677288479	0.1651780613594585	9
4	245	04_RCC4_4.tif	1	0.0	inf	0.5006942749023438	0.3922636806964874	8
4	246	04_RCC4_4.tif	4	0.0	3141592653589790	0.4255893677473068	0.16164645180106163	9
4	247	04_RCC4_4.tif	6	0.7905694150420949	2.0944e+16	0.5698583324750265	0.2302103266119957	8
4	248	04_RCC4_4.tif	16	0.5083541641390434	1341465907380300	0.6609922088682652	0.15889029134996235	10
4	249	04_RCC4_4.tif	9	0.0	1.76715e+16	0.513750927315818	0.13023235897223154	9
4	250	04_RCC4_4.tif	12	0.0	1.61704e+16	0.48297981917858124	0.1348210871219635	9
4	251	04_RCC4_4.tif	30	0.4509717590117594	1293629002686350	0.5058162202437718	0.21952290361126264	10
4	252	04_RCC4_4.tif	13	0.5030691259730695	1332828266220380	0.5236943111969874	0.18535016305171526	8
4	253	04_RCC4_4.tif	10	0.6831300510639732	1612290114395410	0.5653269201517105	0.15557183064520358	10
4	254	04_RCC4_4.tif	4	0.0	3141592653589790	0.6346036344766617	0.18010986223816872	8
4	255	04_RCC4_4.tif	2	1.0	inf	0.43544670939445496	0.2210574448108673	8
4	256	04_RCC4_4.tif	5	0.816496580927726	2.31732e+16	0.49886623620986936	0.16256656646728515	9
4	257	04_RCC4_4.tif	17	0.2800560168056019	1.25036e+16	0.5288929501000572	0.15801794366801486	9
4	258	04_RCC4_4.tif	20	0.3929526239966882	1347530211131610	0.487872888147831	0.17405355703085662	10
4	259	04_RCC4_4.tif	9	0.6945875203623408	1.66464e+16	0.3759144710169898	0.1431771003537708	9
4	260	04_RCC4_4.tif	2	1.0	inf	0.48807506263256073	0.15164415538311005	10
4	261	04_RCC4_4.tif	33	0.36273812505500597	1.24609e+16	0.49897786794286786	0.2301162239728552	8
4	262	04_RCC4_4.tif	23	0.34693096212529995	1.17904e+16	0.6116194077160048	0.23512029745008634	8
4	263	04_RCC4_4.tif	1	0.0	inf	0.41792935132980347	0.13049514591693878	11
4	264	04_RCC4_4.tif	10	0.6831300510639732	1612290114395410	0.42498663663864134	0.13887388333678247	9
4	265	04_RCC4_4.tif	30	0.4509717590117593	1293629002686350	0.6239464829365412	0.20646779251595337	10
4	266	04_RCC4_4.tif	10	0.7905694150420949	1612290114395410	0.7521034479141235	0.17015030048787594	8
4	267	04_RCC4_4.tif	1	0.0	inf	0.6720836162567139	0.09076066315174103	8
4	268	04_RCC4_4.tif	21	0.5000627357089008	1.30091e+16	0.6535511612892151	0.2517716811881179	8
4	269	04_RCC4_4.tif	10	0.6123724356957946	1612290114395410	0.6943282127380371	0.2190478414297104	8
4	270	04_RCC4_4.tif	12	0.0	1.61704e+16	0.6169235159953436	0.14802395552396774	10
4	271	04_RCC4_4.tif	9	0.6945875203623408	1.66464e+16	0.6107033557362027	0.12682790350582865	8
4	272	04_RCC4_4.tif	65	0.42615783592632606	1.04937e+16	0.7978796913073614	0.3676567457043208	11
4	273	04_RCC4_4.tif	25	0.4984711566327377	1.28157e+16	0.6048419785499572	0.21912505075335503	8
4	274	04_RCC4_4.tif	22	0.537318610054862	1.31759e+16	0.5598403256047856	0.17998085729777813	9
4	275	04_RCC4_4.tif	22	0.4282593998234223	1.36286e+16	0.45381856100125745	0.21052387373691256	9
4	276	04_RCC4_4.tif	4	0.0	3141592653589790	0.4258144497871399	0.15179293230175972	9
4	277	04_RCC4_4.tif	11	0.49792959773196926	1.48228e+16	0.5802312303673137	0.1623213186182759	10
4	278	04_RCC4_4.tif	8	0.6123724356957945	1.82881e+16	0.48765163123607635	0.1868810560554266	10
4	279	04_RCC4_4.tif	4	0.0	3141592653589790	0.3499351441860199	0.1528725065290928	9
4	280	04_RCC4_4.tif	20	0.2335496832484574	1.1978e+16	0.4211367890238762	0.16982757691293954	9
4	281	04_RCC4_4.tif	4	0.7905694150420949	2.35363e+16	0.6286449730396271	0.15006867051124573	8
4	282	04_RCC4_4.tif	20	0.3929526239966882	1347530211131610	0.4306698635220528	0.15705958660691977	9
4	283	04_RCC4_4.tif	9	0.6945875203623408	1.66464e+16	0.4901808069811927	0.18036333347360292	10
4	284	04_RCC4_4.tif	13	0.0	1.27627e+16	0.6043382424574631	0.20304006510055983	10
4	285	04_RCC4_4.tif	31	0.2409657986707495	1.18357e+16	0.6114703464892602	0.22506368424623244	8
4	286	04_RCC4_4.tif	3	0.816496580927726	3.23407e+16	0.6237735549608866	0.0947076603770256	10
4	287	04_RCC4_4.tif	24	0.6329655414895065	1.08701e+16	0.7861505250136057	0.18627514550462365	8
4	288	04_RCC4_4.tif	13	0.523556754446835	1.55715e+16	0.7298660003221952	0.13827608267848307	10
4	289	04_RCC4_4.tif	8	0.8843384945005575	1479677650017440	0.602246880531311	0.1765106483362615	8
4	290	04_RCC4_4.tif	33	0.5557759457578137	1.14018e+16	0.6586371768604625	0.23824280974539844	8
4	291	04_RCC4_4.tif	1	0.0	inf	0.4274662435054779	0.2242160588502884	9
4	292	04_RCC4_4.tif	8	0.5773502691896258	1714743204844840	0.9337319657206535	0.15439459681510925	8
4	293	04_RCC4_4.tif	24	0.0	1.28606e+16	0.5827445785204569	0.2371175723771254	10
4	294	04_RCC4_4.tif	9	0.0	1.76715e+16	0.679129872057173	0.14015920046303007	8
4	295	04_RCC4_4.tif	17	0.6457576645306429	1.21817e+16	0.5443377687650568	0.13983906411072788	8
4	296	04_RCC4_4.tif	25	0.5078772048026179	1.24275e+16	0.6800237917900085	0.21469321846961975	10
4	297	04_RCC4_4.tif	5	0.9380831519646858	2143429006056050	0.6121950030326844	0.10448768138885497	10
4	298	04_RCC4_4.tif	10	0.7905694150420949	1612290114395410	0.6175158262252808	0.12325780130922795	8
4	299	04_RCC4_4.tif	26	0.5440588203494177	1.33283e+16	0.9732661843299866	0.3668509515432211	11
4	300	04_RCC4_4.tif	21	0.0	1414906721688190	0.5053802473204476	0.16486646696215584	9
4	301	04_RCC4_4.tif	4	0.0	3141592653589790	0.7978904247283936	0.2541580833494663	10
4	302	04_RCC4_4.tif	9	0.0	1.76715e+16	0.6183040406968858	0.14753270190623072	8
4	303	04_RCC4_4.tif	14	0.6708203932499369	1500400304239230	0.682219956602369	0.1459656230040959	9
4	304	04_RCC4_4.tif	16	0.0	1.39626e+16	0.5820048339664936	0.22865358530543745	10
4	305	04_RCC4_4.tif	4	0.0	3141592653589790	0.4461890533566475	0.1508430615067482	12
4	306	04_RCC4_4.tif	1	0.0	inf	0.5623102188110352	0.20982681214809418	10
4	307	04_RCC4_4.tif	2	1.0	inf	0.9732661843299866	0.44309912621974945	11
4	308	04_RCC4_4.tif	1	0.0	inf	0.729594886302948	0.1114824116230011	10
4	309	04_RCC4_4.tif	26	0.5440588203494177	1.33283e+16	0.44009718069663417	0.2085468155833391	12
4	310	04_RCC4_4.tif	25	0.4984711566327377	1.28157e+16	0.518909888267517	0.19079270616173744	12
4	311	04_RCC4_4.tif	24	0.3769982222431136	1230303014972660	0.5545261961718401	0.1754851103760302	9
4	312	04_RCC4_4.tif	24	0.3769982222431136	1230303014972660	0.7472005958358446	0.1848999277378122	10
4	313	04_RCC4_4.tif	1	0.0	inf	0.46965742111206055	0.13713282346725464	12
4	314	04_RCC4_4.tif	22	0.5121077796951234	1.21715e+16	0.578964042392644	0.2295907117765058	10
4	315	04_RCC4_4.tif	6	0.8164965809277259	2.57211e+16	0.43087153633435565	0.15501131614049277	12
4	316	04_RCC4_4.tif	21	0.4531158898801007	1.25769e+16	0.6097337929975419	0.14363535227520124	9
4	317	04_RCC4_4.tif	3	0.816496580927726	3.23407e+16	0.5760331352551779	0.19201444586118063	12
4	318	04_RCC4_4.tif	33	0.44664981142922944	1.21359e+16	0.5513320366541544	0.2995165695972515	12
4	319	04_RCC4_4.tif	19	0.5168325555913931	1.28015e+16	0.5495119141904932	0.24064521785629422	12
4	320	04_RCC4_4.tif	1	0.0	inf	0.4588235318660736	0.3768215477466583	12
4	321	04_RCC4_4.tif	3	1.0	3769911184307750	0.4596831202507019	0.21832100053628287	12
4	322	04_RCC4_4.tif	6	0.6741998624632421	1.93475e+16	0.7075583040714264	0.13053838846584162	9
4	323	04_RCC4_4.tif	14	0.6292889820590859	1.43535e+16	0.5287109315395355	0.1999978218227625	10
4	324	04_RCC4_4.tif	26	0.5440588203494177	1.33283e+16	0.5980609265657572	0.2609879651035254	12
4	325	04_RCC4_4.tif	2	1.0	inf	0.39994658529758453	0.24335088580846786	12
4	326	04_RCC4_4.tif	13	0.523556754446835	1.55715e+16	0.46817612877258885	0.2641019798242129	12
4	327	04_RCC4_4.tif	7	0.377964473009227	1.88654e+16	0.6491645659719195	0.1607450736420495	10
4	328	04_RCC4_4.tif	1	0.0	inf	0.3665827214717865	0.14096283912658691	12
4	329	04_RCC4_4.tif	15	0.47609522856952347	1.3872e+16	0.4050395389397939	0.2721558491388957	12
4	330	04_RCC4_4.tif	3	0.816496580927726	3.23407e+16	0.4983189602692922	0.3053584545850754	12
4	331	04_RCC4_4.tif	27	0.5687056075990726	1.24848e+16	0.4606732560528649	0.2706255366404851	12
4	332	04_RCC4_4.tif	2	1.0	inf	0.44502173364162445	0.14747844636440277	12
4	333	04_RCC4_4.tif	11	0.7559289460184544	1.48228e+16	0.42824721336364746	0.24088030918077988	12
4	334	04_RCC4_4.tif	2	1.0	inf	0.4351949244737625	0.20632486790418625	12
4	335	04_RCC4_4.tif	13	0.8344499064492333	1.49603e+16	0.43981547080553496	0.3118392446866402	12
4	336	04_RCC4_4.tif	1	0.0	inf	0.37538719177246094	0.20463873445987701	12
4	337	04_RCC4_4.tif	27	0.5256459724431621	1.16427e+16	0.48406081177570204	0.2598210226882387	12
4	338	04_RCC4_4.tif	1	0.0	inf	0.533348560333252	0.23936827480793	12
4	339	04_RCC4_4.tif	22	0.5966663374181111	1.09362e+16	0.4343369494784962	0.38356257568706165	12
4	340	04_RCC4_4.tif	25	0.37009931396298	1132306242157580	0.5323542964458465	0.27965514972805977	12
4	341	04_RCC4_4.tif	16	0.0	1.39626e+16	0.4234225917607546	0.20291161234490573	12
4	342	04_RCC4_4.tif	2	1.0	inf	0.4993591010570526	0.12192720919847488	12
4	343	04_RCC4_4.tif	11	0.7084437526351622	1.55968e+16	0.44805897907777265	0.32868765971877356	12
4	344	04_RCC4_4.tif	1	0.0	inf	0.5317463874816895	0.17143510282039642	12
4	345	04_RCC4_4.tif	22	0.5121077796951236	1.21715e+16	0.43650719794360077	0.251139922067523	12
4	346	04_RCC4_4.tif	4	0.0	3141592653589790	0.4838559478521347	0.29844358190894127	12
4	347	04_RCC4_4.tif	23	0.12869789041755691	1314460457011910	0.5848716691784237	0.3144552740065948	12
4	348	04_RCC4_4.tif	4	0.0	3141592653589790	0.726756677031517	0.2677004709839821	13
4	349	04_RCC4_4.tif	26	0.4110666397770881	1.20224e+16	0.5638161553786352	0.37974247852197063	12
4	350	04_RCC4_4.tif	14	0.9176916839485543	1.02971e+16	0.6107009308678764	0.6136720914925847	13
4	351	04_RCC4_4.tif	21	0.0	1414906721688190	0.4778115479719071	0.37072302259150003	12
4	352	04_RCC4_4.tif	31	0.7565624899157684	1140038260161500	0.8406136016691884	0.500834571738397	13
4	353	04_RCC4_4.tif	10	0.8923569903425834	1.53923e+16	0.7146715342998504	0.295971617102623	13
4	354	04_RCC4_4.tif	60	0.40280706817605366	0.8774443558911519	0.73516948868831	0.5625881905357043	13
4	355	04_RCC4_4.tif	21	0.6379094078906983	1.25769e+16	0.515397432304564	0.3302016059557597	12
4	356	04_RCC4_4.tif	2	1.0	inf	0.7362325191497803	0.2312733680009842	13
4	357	04_RCC4_4.tif	1	0.0	inf	0.537727952003479	0.2555733621120453	12
4	358	04_RCC4_4.tif	33	0.31247994516403627	1.14018e+16	0.5400287996638905	0.29328348769834545	12
4	359	04_RCC4_4.tif	12	0.5907030891845737	1.43737e+16	0.3966786091526349	0.31669846177101135	12
4	360	04_RCC4_4.tif	1	0.0	inf	0.4331578314304352	0.24756236374378204	12
4	361	04_RCC4_4.tif	1	0.0	inf	0.43363088369369507	0.24895094335079193	12
4	362	04_RCC4_4.tif	86	0.760621226820273	0.7334833960404357	0.8032269200613332	0.605782111197017	13
4	363	04_RCC4_4.tif	8	0.5773502691896258	1714743204844840	0.5144998840987682	0.2550564594566822	12
4	364	04_RCC4_4.tif	1	0.0	inf	0.7592431306838989	0.16107423603534698	13
4	365	04_RCC4_4.tif	4	0.7905694150420949	2.35363e+16	0.4803234785795212	0.3609445355832577	12
4	366	04_RCC4_4.tif	114	0.6072918459459042	1.01566e+16	0.6870966155016631	0.5686635974990694	13
4	367	04_RCC4_4.tif	7	0.8021087259367566	2.41477e+16	0.5812619094337735	0.29804576081889017	14
4	368	04_RCC4_4.tif	10	0.8500612866300705	1.53923e+16	0.573166997730732	0.2080354005098343	14
4	369	04_RCC4_4.tif	3	0.816496580927726	3.23407e+16	0.9673405885696411	0.24476997554302216	13
4	370	04_RCC4_4.tif	33	0.7684683611111144	100495212255364	0.6619141697883606	0.5983339999661301	13
4	371	04_RCC4_4.tif	1	0.0	inf	0.6067444682121277	0.19542229175567627	13
4	372	04_RCC4_4.tif	7	0.8021087259367566	2.41477e+16	0.5768891168492181	0.17703081241675786	14
4	373	04_RCC4_4.tif	11	0.8732806818120613	1.21715e+16	0.7179133837873285	0.3652912730520422	13
4	374	04_RCC4_4.tif	10	0.6123724356957946	1612290114395410	0.9713832199573517	0.14350957423448563	14
4	375	04_RCC4_4.tif	15	0.4898979485566355	1446802115179030	0.9732661843299866	0.2126304013033708	14
4	376	04_RCC4_4.tif	18	0.4455814236480038	1.21278e+16	0.4553741349114312	0.2538168728351593	12
4	377	04_RCC4_4.tif	7	0.3779644730092273	1.88654e+16	0.5095467013972146	0.2924849284546716	13
4	378	04_RCC4_4.tif	2	1.0	inf	0.547203779220581	0.17080949246883392	12
4	379	04_RCC4_4.tif	29	0.3484510929203089	1.25051e+16	0.543890459784146	0.23675951104739618	12
4	380	04_RCC4_4.tif	14	0.2036532699906393	1500400304239230	0.4116938518626349	0.2398663748587881	12
4	381	04_RCC4_4.tif	25	0.537065445407951	1.28157e+16	0.4054090082645416	0.2978384058177471	12
4	382	04_RCC4_4.tif	2	1.0	inf	0.40489813685417175	0.13929960131645203	12
4	383	04_RCC4_4.tif	20	0.39295262399668773	1347530211131610	0.5091973647475243	0.35986419916152956	12
4	384	04_RCC4_4.tif	11	0.26967994498529707	1.48228e+16	0.4187949435277419	0.18039632216095924	12
4	385	04_RCC4_4.tif	3	0.816496580927726	3.23407e+16	0.47040002544720966	0.1918008178472519	12
4	386	04_RCC4_4.tif	8	0.6123724356957945	1.82881e+16	0.5437971949577332	0.15962653793394566	12
4	387	04_RCC4_4.tif	29	0.43523472539205976	1137434267911670	0.5794134633294468	0.2378229073666293	12
4	388	04_RCC4_4.tif	15	0.47609522856952347	1.3872e+16	0.4655374944210052	0.31940591633319854	12
4	389	04_RCC4_4.tif	1	0.0	inf	0.5519798398017883	0.1745631992816925	12
4	390	04_RCC4_4.tif	4	0.7905694150420949	2.35363e+16	0.6209658682346344	0.15550468862056732	12
4	391	04_RCC4_4.tif	7	0.8451542547285167	1.60021e+16	0.48371098722730366	0.14538141659327916	12
4	392	04_RCC4_4.tif	2	1.0	inf	0.526062399148941	0.1368200182914734	12
4	393	04_RCC4_4.tif	17	0.625943231252129	1.42531e+16	0.9478365778923035	0.15460351350552895	14
4	394	04_RCC4_4.tif	2	1.0	inf	0.6603646874427795	0.13831540197134018	14
4	395	04_RCC4_4.tif	26	0.5440588203494177	1.33283e+16	0.5337476661572089	0.27802466228604317	12
4	396	04_RCC4_4.tif	1	0.0	inf	0.3987029790878296	0.15260547399520874	12
4	397	04_RCC4_4.tif	7	0.377964473009227	1.88654e+16	0.44388929860932486	0.18804564699530602	12
4	398	04_RCC4_4.tif	36	0.5182615568632444	1.07802e+16	0.5254770459400283	0.22481753014855915	12
4	399	04_RCC4_4.tif	23	0.5895968607045847	1.27248e+16	0.39187157801959827	0.2537853996390882	12
4	400	04_RCC4_4.tif	1	0.0	inf	0.7912870645523071	0.09402608871459961	12
4	401	04_RCC4_4.tif	6	0.48795003647426666	1.83263e+16	0.6090918183326721	0.09740850826104482	12
4	402	04_RCC4_4.tif	7	0.377964473009227	1.88654e+16	0.38721947159085957	0.21347153612545558	12
4	403	04_RCC4_4.tif	1	0.0	inf	0.5972838997840881	0.19468985497951508	12
4	404	04_RCC4_4.tif	5	0.816496580927726	2.31732e+16	0.3638330638408661	0.17552757859230042	12
4	405	04_RCC4_4.tif	1	0.0	inf	0.547417402267456	0.10841535031795502	12
4	406	04_RCC4_4.tif	29	0.42862376691009224	1.16891e+16	0.4470293480774452	0.2858209491803728	12
4	407	04_RCC4_4.tif	3	0.97372313034591	2.58726e+16	0.409750501314799	0.11909666160742442	12
4	408	04_RCC4_4.tif	4	0.9241763718304448	2.57966e+16	0.9681124538183212	0.11655222065746784	14
4	409	04_RCC4_4.tif	8	0.6123724356957945	1.82881e+16	0.518396645784378	0.14094949420541525	12
4	410	04_RCC4_4.tif	22	0.5121077796951236	1.21715e+16	0.4933650859377601	0.2151896640319716	12
4	411	04_RCC4_4.tif	4	0.0	3141592653589790	0.4011444225907326	0.1025177389383316	12
4	412	04_RCC4_4.tif	25	0.8787207960246539	0.9193856936786339	0.6459345260262489	0.37201862037181854	14
4	413	04_RCC4_4.tif	30	0.4509717590117594	1293629002686350	0.3905480444431305	0.30270797150830425	12
4	414	04_RCC4_4.tif	7	0.8886656215775005	1.6935e+16	0.833358381475721	0.12880576082638331	14
4	415	04_RCC4_4.tif	3	0.816496580927726	3.23407e+16	0.5178199907143911	0.19188219805558523	12
4	416	04_RCC4_4.tif	11	0.6714847803042769	1.21715e+16	0.6156377196311951	0.3559472066434947	14
4	417	04_RCC4_4.tif	12	0.6831300510639732	1.50796e+16	0.5349940111239752	0.14769588659207025	12
4	418	04_RCC4_4.tif	8	0.6123724356957945	1.82881e+16	0.5140249356627464	0.1429903879761696	16
4	419	04_RCC4_4.tif	5	0.816496580927726	2.31732e+16	0.7520835995674133	0.16033569872379302	16
4	420	04_RCC4_4.tif	3	0.816496580927726	3.23407e+16	0.5092647671699524	0.15305307507514954	15
4	421	04_RCC4_4.tif	6	0.7905694150420949	2.0944e+16	0.6866508920987447	0.1229521141697963	16
4	422	04_RCC4_4.tif	18	0.5866857344558972	1.32392e+16	0.612197039855851	0.20198367101450762	15
4	423	04_RCC4_4.tif	3	1.0	3769911184307750	0.35274280110994977	0.12036824723084767	15
4	424	04_RCC4_4.tif	11	0.26967994498529707	1.48228e+16	0.5942556627772071	0.13729652085087515	16
4	425	04_RCC4_4.tif	19	0.6322808964466018	1.32688e+16	0.3919343948364258	0.23760545939991348	15
4	426	04_RCC4_4.tif	2	1.0	inf	0.36171509325504303	0.12147706747055054	15
4	427	04_RCC4_4.tif	12	0.4907192147942729	1.43737e+16	0.5547773391008377	0.186900131093959	15
4	428	04_RCC4_4.tif	9	0.0	1.76715e+16	0.548789017730289	0.14956554108195835	16
4	429	04_RCC4_4.tif	5	0.816496580927726	2.31732e+16	0.4039276599884033	0.17869230210781098	15
4	430	04_RCC4_4.tif	9	0.0	1.76715e+16	0.4122801141606437	0.14469791286521488	15
4	431	04_RCC4_4.tif	12	0.4907192147942729	1.43737e+16	0.5101408834258715	0.14725719237079224	16
4	432	04_RCC4_4.tif	10	0.6831300510639732	1612290114395410	0.4794094651937485	0.16957808434963226	15
4	433	04_RCC4_4.tif	4	0.0	3141592653589790	0.3924582228064537	0.17932020872831345	15
4	434	04_RCC4_4.tif	15	0.4898979485566357	1446802115179030	0.3626855770746867	0.2521695782740911	15
4	435	04_RCC4_4.tif	15	0.7343887778710586	1.3872e+16	0.563905288775762	0.22850690583388011	15
4	436	04_RCC4_4.tif	5	0.816496580927726	2.31732e+16	0.5709437489509582	0.217227441072464	15
4	437	04_RCC4_4.tif	1	0.0	inf	0.3316395580768585	0.18391698598861694	15
4	438	04_RCC4_4.tif	10	0.6123724356957945	1612290114395410	0.6431906640529632	0.15093919448554516	16
4	439	04_RCC4_4.tif	11	0.26967994498529707	1.48228e+16	0.4326210076158697	0.23950699378143658	15
4	440	04_RCC4_4.tif	27	0.40804356301730593	1.24848e+16	0.4424053756175218	0.27662459319388427	15
4	441	04_RCC4_4.tif	14	0.2036532699906393	1500400304239230	0.6043924029384341	0.14838635894869054	16
4	442	04_RCC4_4.tif	14	0.2036532699906393	1500400304239230	0.5709642533745084	0.140219511198146	16
4	443	04_RCC4_4.tif	17	0.7071067811865476	1298111396050640	0.4028974105330074	0.17840220318997607	15
4	444	04_RCC4_4.tif	8	0.747102836415358	1479677650017440	0.2860685046762228	0.1676832940429449	15
4	445	04_RCC4_4.tif	2	1.0	inf	0.31158921122550964	0.16326390206813812	15
4	446	04_RCC4_4.tif	15	0.5585038992742908	1331202320491560	0.5824358344078064	0.15422598645091057	16
4	447	04_RCC4_4.tif	9	0.6945875203623408	1.66464e+16	0.6190686921278635	0.18959843408730295	15
4	448	04_RCC4_4.tif	1	0.0	inf	0.3801479935646057	0.24309147894382477	15
4	449	04_RCC4_4.tif	5	0.816496580927726	2.31732e+16	0.3767482876777649	0.18756695091724396	15
4	450	04_RCC4_4.tif	20	0.3929526239966882	1347530211131610	0.36958723664283755	0.25612115785479544	15
4	451	04_RCC4_4.tif	2	1.0	inf	0.340207502245903	0.18712138384580612	15
4	452	04_RCC4_4.tif	17	0.625943231252129	1.42531e+16	0.6510530885528115	0.1607834199333892	16
4	453	04_RCC4_4.tif	8	0.6123724356957945	1.82881e+16	0.7027809470891953	0.15842870250344276	17
4	454	04_RCC4_4.tif	9	0.0	1.76715e+16	0.5087171296278635	0.14261420692006746	17
4	455	04_RCC4_4.tif	4	0.0	3141592653589790	0.42557793855667114	0.16548790782690048	17
4	456	04_RCC4_4.tif	1	0.0	inf	0.3528801202774048	0.13775844871997833	15
4	457	04_RCC4_4.tif	4	0.7905694150420949	2.35363e+16	0.2537575215101242	0.136762797832489	15
4	458	04_RCC4_4.tif	13	0.784101278416771	1.39323e+16	0.36966271010728985	0.16261891906078046	15
4	459	04_RCC4_4.tif	11	0.26967994498529707	1.48228e+16	0.7543824477629228	0.15046227858825165	16
4	460	04_RCC4_4.tif	12	0.5907030891845737	1.43737e+16	0.5048294638593992	0.16300195952256522	16
4	461	04_RCC4_4.tif	13	0.8064425896179158	1.39323e+16	0.3817149905058054	0.18161874665663794	15
4	462	04_RCC4_4.tif	2	1.0	inf	0.3101319819688797	0.17873654514551163	15
4	463	04_RCC4_4.tif	22	0.39271745514253664	125731000235922	0.48377618058161304	0.19211455366828226	17
4	464	04_RCC4_4.tif	1	0.0	inf	0.2525825798511505	0.3510490655899048	15
4	465	04_RCC4_4.tif	1	0.0	inf	0.6433508992195129	0.08496223390102386	17
4	466	04_RCC4_4.tif	17	0.6259432312521288	1.42531e+16	0.48224971224279967	0.1592934201745426	17
4	467	04_RCC4_4.tif	24	0.4392064602236034	1230303014972660	0.471993329624335	0.18769805086776614	17
4	468	04_RCC4_4.tif	28	0.657714396067425	1.17378e+16	0.36273909519825664	0.19691440795681306	15
4	469	04_RCC4_4.tif	17	0.6259432312521288	1.42531e+16	0.5533756017684937	0.17530641880105524	17
4	470	04_RCC4_4.tif	30	0.7346301965540027	1.01065e+16	0.38161744773387907	0.27811958032349743	15
4	471	04_RCC4_4.tif	19	0.48962286975409003	1.17702e+16	0.4002304798678348	0.26053655755363014	15
4	472	04_RCC4_4.tif	1	0.0	inf	0.4261844754219055	0.29185932874679565	17
4	473	04_RCC4_4.tif	31	0.685807168288595	117056665736022	0.3949782963721983	0.26403177998238997	15
4	474	04_RCC4_4.tif	2	1.0	inf	0.4326543062925339	0.1518654152750969	15
4	475	04_RCC4_4.tif	15	0.4898979485566357	1446802115179030	0.5192370414733887	0.19369802748163542	17
4	476	04_RCC4_4.tif	7	0.8886656215775005	1.6935e+16	0.4365845876080649	0.12889295390674047	17
4	477	04_RCC4_4.tif	4	0.0	3141592653589790	0.364183247089386	0.17490271851420403	15
4	478	04_RCC4_4.tif	9	0.0	1.76715e+16	0.5271686812241873	0.13845866794387499	16
4	479	04_RCC4_4.tif	23	0.3839896028838194	1.23247e+16	0.36141124756439874	0.2646179814701495	15
4	480	04_RCC4_4.tif	2	1.0	inf	0.6342107355594635	0.15069809556007385	16
4	481	04_RCC4_4.tif	39	0.6516858552169351	1.02189e+16	0.4796086603250259	0.203508794403229	16
4	482	04_RCC4_4.tif	2	1.0	inf	0.49070726335048676	0.22143130004405975	15
4	483	04_RCC4_4.tif	21	0.34400025467068873	1.30091e+16	0.36228041847546893	0.17653162209760576	15
4	484	04_RCC4_4.tif	20	0.5242966935960685	1.23896e+16	0.4987228110432625	0.17771725114434958	17
4	485	04_RCC4_4.tif	26	0.3626292454934795	1.12115e+16	0.412052272604062	0.18588188505516604	15
4	486	04_RCC4_4.tif	34	0.7137702255005555	1.01813e+16	0.4064065358218025	0.2264376038356739	15
4	487	04_RCC4_4.tif	15	0.5585038992742908	1331202320491560	0.4924889882405599	0.15667963872353236	16
4	488	04_RCC4_4.tif	2	1.0	inf	0.4024795889854431	0.11990539729595184	17
4	489	04_RCC4_4.tif	1	0.0	inf	0.4140993356704712	0.13199053704738617	15
4	490	04_RCC4_4.tif	12	0.0	1.61704e+16	0.4417601178089778	0.1114824131752054	16
4	491	04_RCC4_4.tif	5	0.816496580927726	2.31732e+16	0.4580208957195282	0.16455023884773254	15
4	492	04_RCC4_4.tif	4	0.0	3141592653589790	0.5165407806634903	0.1445181928575039	16
4	493	04_RCC4_4.tif	2	1.0	inf	0.38872356712818146	0.15025558322668076	17
4	494	04_RCC4_4.tif	27	0.35090632227609553	1.16427e+16	0.45646119669631674	0.24653719296609913	17
4	495	04_RCC4_4.tif	1	0.0	inf	0.29373615980148315	0.16142518818378448	15
4	496	04_RCC4_4.tif	11	0.8029966139691335	1.31759e+16	0.4159942188046195	0.11682029203935103	15
4	497	04_RCC4_4.tif	11	0.7474706650229409	1.48228e+16	0.30837788500569085	0.13553202016787094	15
4	498	04_RCC4_4.tif	10	0.6831300510639732	1612290114395410	0.4233157724142075	0.14469062238931657	15
4	499	04_RCC4_4.tif	13	0.523556754446835	1.55715e+16	0.42821626709057736	0.19041146452610308	17
4	500	04_RCC4_4.tif	26	0.3992359635093795	1.20224e+16	0.408690591271107	0.29590999764891773	17
4	501	04_RCC4_4.tif	38	0.5022919354272459	1.11143e+16	0.5379764814125864	0.18928656197692217	16
4	502	04_RCC4_4.tif	1	0.0	inf	0.4458533525466919	0.2721599340438843	17
4	503	04_RCC4_4.tif	8	0.6123724356957945	1.82881e+16	0.3412031624466181	0.22859731875360012	17
4	504	04_RCC4_4.tif	3	0.816496580927726	3.23407e+16	0.4322270452976227	0.08150352413455646	15
4	505	04_RCC4_4.tif	9	0.7869526281849771	1.45106e+16	0.4788280924161275	0.14848045797811615	15
4	506	04_RCC4_4.tif	1	0.0	inf	0.42256808280944824	0.11976805329322815	15
4	507	04_RCC4_4.tif	2	1.0	inf	0.3796749711036682	0.1265888437628746	15
4	508	04_RCC4_4.tif	22	0.6446327793181013	1.04333e+16	0.4523536955768412	0.14985954778438265	15
4	509	04_RCC4_4.tif	15	0.5526820968472154	1.3872e+16	0.4014119585355123	0.09595279718438784	15
4	510	04_RCC4_4.tif	29	0.33024440145318906	1.16891e+16	0.5541266336523253	0.175610294372871	16
4	511	04_RCC4_4.tif	22	0.5029065981676721	1.21715e+16	0.4509408487515016	0.19422099349850958	17
4	512	04_RCC4_4.tif	1	0.0	inf	0.3163347840309143	0.28088808059692383	17
4	513	04_RCC4_4.tif	9	0.6945875203623408	1.66464e+16	0.4137704107496474	0.11008875237570868	15
4	514	04_RCC4_4.tif	1	0.0	inf	0.7705500721931458	0.11618219316005707	16
4	515	04_RCC4_4.tif	18	0.4769224904060803	1.32392e+16	0.5476937592029572	0.16876309116681418	16
4	516	04_RCC4_4.tif	6	0.9252741613028527	3015928947446200	0.34286512186129886	0.10838737152516842	15
4	517	04_RCC4_4.tif	8	0.6123724356957945	1.82881e+16	0.782984271645546	0.1526283691637218	16
4	518	04_RCC4_4.tif	18	0.4769224904060803	1.32392e+16	0.4782804664638307	0.23197698034346104	17
4	519	04_RCC4_4.tif	8	0.6123724356957945	1.82881e+16	0.6071412190794945	0.11540588922798634	16
4	520	04_RCC4_4.tif	10	0.6123724356957946	1612290114395410	0.7592049956321716	0.30612040013074876	18
4	521	04_RCC4_4.tif	9	0.0	1.76715e+16	0.4575146370463901	0.14731907803151342	15
4	522	04_RCC4_4.tif	1	0.0	inf	0.427206814289093	0.1424582302570343	16
4	523	04_RCC4_4.tif	9	0.0	1.76715e+16	0.3237438764837053	0.11704856736792459	15
4	524	04_RCC4_4.tif	31	0.44443225539911413	1140038260161500	0.9203941649006259	0.3985740210740797	18
4	525	04_RCC4_4.tif	27	0.7273183048104231	1.16427e+16	0.6605472277711939	0.30639946640089705	18
4	526	04_RCC4_4.tif	13	0.523556754446835	1.55715e+16	0.9441026678452125	0.291932083093203	18
4	527	04_RCC4_4.tif	14	0.629288982059086	1.43535e+16	0.3975018709897995	0.2480288658823286	17
4	528	04_RCC4_4.tif	28	0.6422207453194425	1.20739e+16	0.7704835874693734	0.3090889315520014	18
4	529	04_RCC4_4.tif	29	0.6216856792688521	1.16891e+16	0.45870565340436736	0.2423343189574521	17
4	530	04_RCC4_4.tif	8	0.6123724356957945	1.82881e+16	0.40914395451545715	0.1293907817453146	16
4	531	04_RCC4_4.tif	8	0.6123724356957945	1.82881e+16	0.6697623282670975	0.13859006622806191	16
4	532	04_RCC4_4.tif	11	0.49792959773196926	1.48228e+16	0.40256767110391095	0.1452228860421614	16
4	533	04_RCC4_4.tif	5	0.816496580927726	2.31732e+16	0.3405203282833099	0.13888151347637176	16
4	534	04_RCC4_4.tif	7	0.3779644730092273	1.88654e+16	0.5691462414605277	0.1407404983682292	16
4	535	04_RCC4_4.tif	1	0.0	inf	0.6781719326972961	0.2723277807235718	17
4	536	04_RCC4_4.tif	13	0.523556754446835	1.55715e+16	0.5430897015791672	0.22563280852941367	17
4	537	04_RCC4_4.tif	17	0.625943231252129	1.42531e+16	0.43479504480081443	0.27311674549299125	17
4	538	04_RCC4_4.tif	13	0.523556754446835	1.55715e+16	0.43053446824734026	0.21003339611566985	17
4	539	04_RCC4_4.tif	4	0.0	3141592653589790	0.3962729722261429	0.13352787867188454	16
4	540	04_RCC4_4.tif	3	0.816496580927726	3.23407e+16	0.32548001408576965	0.11992065111796062	16
4	541	04_RCC4_4.tif	8	0.8944271909999159	1.5708e+16	0.8962710648775101	0.23568703792989254	18
4	542	04_RCC4_4.tif	40	0.33402356743755196	1.13213e+16	0.8091016173362732	0.42160143740475176	18
4	543	04_RCC4_4.tif	18	0.5840132092439594	1.37447e+16	0.533340111374855	0.2762459417184194	17
4	544	04_RCC4_4.tif	31	0.47725810046538447	1.14004e+16	0.7230069108547703	0.4319784838345743	18
4	545	04_RCC4_4.tif	24	0.5849866175853743	1.3278e+16	0.4857645941277345	0.17251341541608176	16
4	546	04_RCC4_4.tif	1	0.0	inf	0.8035095930099487	0.2892042398452759	18
4	547	04_RCC4_4.tif	23	0.5979667161426385	1.27248e+16	0.4753430706003438	0.21396864011235858	17
4	548	04_RCC4_4.tif	7	0.377964473009227	1.88654e+16	0.5850374358040946	0.30312918978078024	18
4	549	04_RCC4_4.tif	1	0.0	inf	0.5089646577835083	0.35681697726249695	17
4	550	04_RCC4_4.tif	1	0.0	inf	0.4813153147697449	0.19496451318264008	17
4	551	04_RCC4_4.tif	23	0.4776307722564948	127247615308253	0.5345221939294235	0.2665625104437704	17
4	552	04_RCC4_4.tif	9	0.8802566520314324	1.76715e+16	0.8206912279129028	0.1258581065469318	18
4	553	04_RCC4_4.tif	7	0.7238845965239823	2.28312e+16	0.4110213645866939	0.1633412880556924	16
4	554	04_RCC4_4.tif	79	0.3611665278707743	0.9112732481824155	0.7134836534910565	0.3840898659693289	18
4	555	04_RCC4_4.tif	9	0.0	1.76715e+16	0.7316531406508552	0.12294024353226025	18
4	556	04_RCC4_4.tif	6	0.674199862463242	1.93475e+16	0.7914803822835287	0.25873197118441266	18
4	557	04_RCC4_4.tif	17	0.625943231252129	1.42531e+16	0.8159151568132288	0.3765118832097334	18
4	558	04_RCC4_4.tif	6	0.7905694150420949	2.0944e+16	0.9539482692877451	0.27089596291383106	18
4	559	04_RCC4_4.tif	3	1.0	3769911184307750	0.858614981174469	0.13505759835243225	18
4	560	04_RCC4_4.tif	14	0.6603418872897238	1.17378e+16	0.54085602079119	0.20121200143226556	17
4	561	04_RCC4_4.tif	9	0.7869526281849774	1.45106e+16	0.7539296083980136	0.21122046642833286	18
4	562	04_RCC4_4.tif	16	0.5773502691896258	1.47968e+16	0.4748102091252804	0.25715552759356797	17
4	563	04_RCC4_4.tif	4	0.0	3141592653589790	0.7387922406196594	0.2618638910353184	18
4	564	04_RCC4_4.tif	7	0.3779644730092273	1.88654e+16	0.5614818590027946	0.20989002926009043	17
4	565	04_RCC4_4.tif	5	0.816496580927726	2.31732e+16	0.7054215192794799	0.18988021910190583	18
4	566	04_RCC4_4.tif	1	0.0	inf	0.6814526319503784	0.33650723099708557	18
4	567	04_RCC4_4.tif	37	0.6505739502895479	1.02351e+16	0.8293620637945227	0.44433818515893575	18
4	568	04_RCC4_4.tif	19	0.39426806672960923	1.28015e+16	0.5315223210736325	0.22253516806583656	17
[truncated: 3,862 more rows]

## Sheet: Fig 1J
Veh RCC4	48h RCC4	Veh 231	48h 231
1	0.238844	1	0.57431
1	0.284739	1	0.598766
1	0.204587	1	0.843787

## Sheet: Fig 1K
RCC4	Veh	ATO 48h	3h	6h			MDA:MB-231	Veh	ATO 48h	3h	6h		NOTE
	21	13	9	30				9	5	4	6		Only ythe number of PML-NBs was counted. CyPNs were excluded from the analysis.
	22	1	13	7				9	1	10	8
	27	8	26	12				12	2	3	7
	19	14	24	31				4	2	2	12
	24	4	4	31				6	4	3	7
	27	18	6	24				10	1	6	7
	14	5	18	25				10	4	6	8
	14	3	3	4				5	7	3	4
	17	0	13	10				6	1	2	5
	39	5	7	28				6	3	3	9
	27	8	8	30				6	2	6	7
	25	0	13	35				4	1	1	5
	20	0	19	31				12	4	6	10
	27	8	11	31				4	3	2	6
	22	12	17	2				7	0	4	5
	22	14	3	8				1	4	6	7
	37	13	8	37				7	8	7	23
	38	11	11	3				4	3	9	4
	15	10	7	39				9	2	1	24
	22	8	13	21				7	1	1	4
	38	12	15	31				9	1	3	22
	31	2	2	16				3	4	1	6
	23	2	2	19				6	1	1	7
	34	4	22	20				1	0	0	13
	42	0	18	46				3	9	2	9
	35	20	11	23				3	4	4	14
	37	2	12	30				2	3	0	7
	29	16	17	7				3	2	1	8
	23	1	28	12				4	3	1	4
	26	4	16	31				7	3	2	5
	18	7	35	31				1	3	2	9
	24	14	29	24				7	1	1	7
	20	13	21	25				4	7	4	5
	21	11	11	36				9	7	3	6
	24	10	9	0				4	10	6	5
	11	8	12	0				10	3	6	7
	11	12	13	47				2	4	3	23
	28	2	20	38				2	3	2	6
	24	2	9	43				4	3	3	8
	12	13	23	27				5	2	8	7
	22	1	19	35				8	8	4	12
	26	8	13	32				9	6	3	7
	18	14	26	21				2	4	6	6
	48	4	27	27				4	2	6	5
	43	18	13	29				10	9	3	7
	21	5	26	21

## Sheet: Fig 1G
ccRCC
769-P	786-O	A-498	A-704	Caki-1	Caki-2	OS-RC-2	TUHR10TKB
22	16	12	19	14	21	13	13	UBE2I TPM
TNBC
HCC1395	MDA-MB-361	MDA-MB-415	MDA-MB-453
0.1	0.1	3	0.2	UBE2I TPM

## Sheet: Fig 1L
RCC4	Veh	ATO 48h	3h	6h		MDA:MB-231
	9	5	4	6
	9	1	10	8
	12	2	3	7
	4	2	2	12
	6	4	3	7
	10	1	6	7
	10	4	6	8
	5	7	3	4
	6	1	2	5
	6	3	3	9
	6	2	6	7
	4	1	1	5
	12	4	6	10
	4	3	2	6
	7	0	4	5
	1	4	6	7
	7	8	7	23
	4	3	9	4
	9	2	1	24
	7	1	1	4
	9	1	3	22
	3	4	1	6
	6	1	1	7
	1	0	0	13
	3	9	2	9
	3	4	4	14
	2	3	0	7
	3	2	1	8
	4	3	1	4
	7	3	2	5
	1	3	2	9
	7	1	1	7
	4	7	4	5
	9	7	3	6
	4	10	6	5
	10	3	6	7
	2	4	3	23
	2	3	2	6
	4	3	3	8
	5	2	8	7
	8	8	4	12
	9	6	3	7
	2	4	6	6
	4	2	6	5
	10	9	3	7
