# Supplementary material for: PML restrains p53 activity and cellular senescence in clear cell renal cell carcinoma
Source: EMBO Mol Med. 2024 May 10;16(6):7. doi: 10.1038/s44321-024-00077-3 (PMC11178789; doi:10.1038/s44321-024-00077-3)
Supplement: Supplementary file 4 — Source data Fig. 2 [file 44321_2024_77_MOESM4_ESM.zip]

Archive with 65 entries (56 files):
- EMM-2024-19519_SourceDataFor_Figure2/
- EMM-2024-19519_SourceDataFor_Figure2/Figure 2B.png
- __MACOSX/
- __MACOSX/EMM-2024-19519_SourceDataFor_Figure2/
- __MACOSX/EMM-2024-19519_SourceDataFor_Figure2/._Figure 2B.png
- EMM-2024-19519_SourceDataFor_Figure2/Figure 2F_FCS files_Caki-1/
- EMM-2024-19519_SourceDataFor_Figure2/Figure 2F_FCS files_Caki-1/120923_Caki-1 T8 shPML#1 doxy 50 rep3.fcs
- __MACOSX/EMM-2024-19519_SourceDataFor_Figure2/Figure 2F_FCS files_Caki-1/
- __MACOSX/EMM-2024-19519_SourceDataFor_Figure2/Figure 2F_FCS files_Caki-1/._120923_Caki-1 T8 shPML#1 doxy 50 rep3.fcs
- EMM-2024-19519_SourceDataFor_Figure2/Figure 2F_FCS files_Caki-1/120923_Caki-1 T8 shPML#1 doxy 50 rep2.fcs
- __MACOSX/EMM-2024-19519_SourceDataFor_Figure2/Figure 2F_FCS files_Caki-1/._120923_Caki-1 T8 shPML#1 doxy 50 rep2.fcs
- EMM-2024-19519_SourceDataFor_Figure2/Figure 2F_FCS files_Caki-1/120923_Caki-1 T8 shPML#1 doxy 50 rep1.fcs
- __MACOSX/EMM-2024-19519_SourceDataFor_Figure2/Figure 2F_FCS files_Caki-1/._120923_Caki-1 T8 shPML#1 doxy 50 rep1.fcs
- EMM-2024-19519_SourceDataFor_Figure2/Figure 2F_FCS files_Caki-1/120923_Caki-1 T8 shPML#1 doxy 100 rep3.fcs
- __MACOSX/EMM-2024-19519_SourceDataFor_Figure2/Figure 2F_FCS files_Caki-1/._120923_Caki-1 T8 shPML#1 doxy 100 rep3.fcs
- EMM-2024-19519_SourceDataFor_Figure2/Figure 2F_FCS files_Caki-1/120923_Caki-1 T8 shPML#1 doxy 100 rep2.fcs
- __MACOSX/EMM-2024-19519_SourceDataFor_Figure2/Figure 2F_FCS files_Caki-1/._120923_Caki-1 T8 shPML#1 doxy 100 rep2.fcs
- EMM-2024-19519_SourceDataFor_Figure2/Figure 2F_FCS files_Caki-1/120923_Caki-1 T8 shPML#1 doxy 100 rep1.fcs
- __MACOSX/EMM-2024-19519_SourceDataFor_Figure2/Figure 2F_FCS files_Caki-1/._120923_Caki-1 T8 shPML#1 doxy 100 rep1.fcs
- EMM-2024-19519_SourceDataFor_Figure2/Figure 2F_FCS files_Caki-1/120923_Caki-1 T8 shPML#1 doxy 25 rep1.fcs
- __MACOSX/EMM-2024-19519_SourceDataFor_Figure2/Figure 2F_FCS files_Caki-1/._120923_Caki-1 T8 shPML#1 doxy 25 rep1.fcs
- EMM-2024-19519_SourceDataFor_Figure2/Figure 2F_FCS files_Caki-1/120923_Caki-1 T8 shPML#1 doxy 25 rep2.fcs
- __MACOSX/EMM-2024-19519_SourceDataFor_Figure2/Figure 2F_FCS files_Caki-1/._120923_Caki-1 T8 shPML#1 doxy 25 rep2.fcs
- EMM-2024-19519_SourceDataFor_Figure2/Figure 2F_FCS files_Caki-1/120923_Caki-1 T8 shPML#1 doxy 25 rep3.fcs
- __MACOSX/EMM-2024-19519_SourceDataFor_Figure2/Figure 2F_FCS files_Caki-1/._120923_Caki-1 T8 shPML#1 doxy 25 rep3.fcs
- EMM-2024-19519_SourceDataFor_Figure2/Figure 2F_FCS files_Caki-1/120923_Caki-1 T8 shCtrl rep3.fcs
- __MACOSX/EMM-2024-19519_SourceDataFor_Figure2/Figure 2F_FCS files_Caki-1/._120923_Caki-1 T8 shCtrl rep3.fcs
- EMM-2024-19519_SourceDataFor_Figure2/Figure 2F_FCS files_Caki-1/120923_Caki-1 T8 shCtrl rep2.fcs
- __MACOSX/EMM-2024-19519_SourceDataFor_Figure2/Figure 2F_FCS files_Caki-1/._120923_Caki-1 T8 shCtrl rep2.fcs
- EMM-2024-19519_SourceDataFor_Figure2/Figure 2F_FCS files_Caki-1/120923_Caki-1 T8 shCtrl rep1.fcs
- __MACOSX/EMM-2024-19519_SourceDataFor_Figure2/Figure 2F_FCS files_Caki-1/._120923_Caki-1 T8 shCtrl rep1.fcs
- __MACOSX/EMM-2024-19519_SourceDataFor_Figure2/._Figure 2F_FCS files_Caki-1
- EMM-2024-19519_SourceDataFor_Figure2/Figure 2F_FCS files_RCC4/
- EMM-2024-19519_SourceDataFor_Figure2/Figure 2F_FCS files_RCC4/100321_RCC4 shPML3867.fcs
- __MACOSX/EMM-2024-19519_SourceDataFor_Figure2/Figure 2F_FCS files_RCC4/
- __MACOSX/EMM-2024-19519_SourceDataFor_Figure2/Figure 2F_FCS files_RCC4/._100321_RCC4 shPML3867.fcs
- EMM-2024-19519_SourceDataFor_Figure2/Figure 2F_FCS files_RCC4/100321_RCC4 shC.fcs
- __MACOSX/EMM-2024-19519_SourceDataFor_Figure2/Figure 2F_FCS files_RCC4/._100321_RCC4 shC.fcs
- EMM-2024-19519_SourceDataFor_Figure2/Figure 2F_FCS files_RCC4/210421_RCC4 shCtrl T17.fcs
- __MACOSX/EMM-2024-19519_SourceDataFor_Figure2/Figure 2F_FCS files_RCC4/._210421_RCC4 shCtrl T17.fcs
- EMM-2024-19519_SourceDataFor_Figure2/Figure 2F_FCS files_RCC4/300421_RCC4 shC T18.fcs
- __MACOSX/EMM-2024-19519_SourceDataFor_Figure2/Figure 2F_FCS files_RCC4/._300421_RCC4 shC T18.fcs
- EMM-2024-19519_SourceDataFor_Figure2/Figure 2F_FCS files_RCC4/210421_RCC4 shP 3967 T17.fcs
- __MACOSX/EMM-2024-19519_SourceDataFor_Figure2/Figure 2F_FCS files_RCC4/._210421_RCC4 shP 3967 T17.fcs
- EMM-2024-19519_SourceDataFor_Figure2/Figure 2F_FCS files_RCC4/300421_RCC4 shP 3867 T18.fcs
- __MACOSX/EMM-2024-19519_SourceDataFor_Figure2/Figure 2F_FCS files_RCC4/._300421_RCC4 shP 3867 T18.fcs
- __MACOSX/EMM-2024-19519_SourceDataFor_Figure2/._Figure 2F_FCS files_RCC4
- EMM-2024-19519_SourceDataFor_Figure2/Figure 2.xlsx
- __MACOSX/EMM-2024-19519_SourceDataFor_Figure2/._Figure 2.xlsx
- EMM-2024-19519_SourceDataFor_Figure2/Figure 2F_FCS files_A498/
- EMM-2024-19519_SourceDataFor_Figure2/Figure 2F_FCS files_A498/10421_A498 shC T12.fcs
- __MACOSX/EMM-2024-19519_SourceDataFor_Figure2/Figure 2F_FCS files_A498/
- __MACOSX/EMM-2024-19519_SourceDataFor_Figure2/Figure 2F_FCS files_A498/._10421_A498 shC T12.fcs
- EMM-2024-19519_SourceDataFor_Figure2/Figure 2F_FCS files_A498/300421_A498 shC T6.fcs
- __MACOSX/EMM-2024-19519_SourceDataFor_Figure2/Figure 2F_FCS files_A498/._300421_A498 shC T6.fcs
- EMM-2024-19519_SourceDataFor_Figure2/Figure 2F_FCS files_A498/10421_A498 shP 1  T11.fcs
- __MACOSX/EMM-2024-19519_SourceDataFor_Figure2/Figure 2F_FCS files_A498/._10421_A498 shP 1  T11.fcs
- EMM-2024-19519_SourceDataFor_Figure2/Figure 2F_FCS files_A498/300421_A498 shP 3867 T6.fcs
- __MACOSX/EMM-2024-19519_SourceDataFor_Figure2/Figure 2F_FCS files_A498/._300421_A498 shP 3867 T6.fcs
- EMM-2024-19519_SourceDataFor_Figure2/Figure 2F_FCS files_A498/10421_A498 shP 1 T12.fcs
- __MACOSX/EMM-2024-19519_SourceDataFor_Figure2/Figure 2F_FCS files_A498/._10421_A498 shP 1 T12.fcs
- EMM-2024-19519_SourceDataFor_Figure2/Figure 2F_FCS files_A498/10421_A498 shC  T11.fcs
- __MACOSX/EMM-2024-19519_SourceDataFor_Figure2/Figure 2F_FCS files_A498/._10421_A498 shC  T11.fcs
- __MACOSX/EMM-2024-19519_SourceDataFor_Figure2/._Figure 2F_FCS files_A498
- __MACOSX/._EMM-2024-19519_SourceDataFor_Figure2
