# Supplementary material for: PML restrains p53 activity and cellular senescence in clear cell renal cell carcinoma
Source: EMBO Mol Med. 2024 May 10;16(6):7. doi: 10.1038/s44321-024-00077-3 (PMC11178789; doi:10.1038/s44321-024-00077-3)
Supplement: Supplementary file 4 — Source data Fig. 2 [file 44321_2024_77_MOESM4_ESM.zip › EMM-2024-19519_SourceDataFor_Figure2/Figure 2.xlsx]

## Sheet: Fig 2A
	shCtrl			shPML#1			shPML#2
Caki-1	1	1	1	0.227201	0.438265	0.3	0.170755	0.202361	0.257028
RCC4	1	1	1	0.2505	0.3113	0.247697	0.4	0.6	0.3
A498	1	1	1	0.219151	0.193446	0.3	0.3	0.4	0.6

## Sheet: Fig 2C
Caki-1	shCtrl			shPML#1			shPML#2
Day1	1	1	1	1	1	1	1	1	1
Day2	2.98021	2.4324	2.54408	2.28513	1.64341	1.81035	2.07367	1.86227	1.51297
Day3	3.52902	2.94397	3.14861	2.03259	1.81783	1.89655	2.09561	1.76946	1.45533
Day4	5.65567	4.25213	5.51133	3	2.70155	2.79741	3.11755	2.47904	2.30548
Day5	8.53034	7.28502	8.267	3.8778	3.72093	4.21121	4.54075	3.93114	3.78386
RCC4	shCtrl			shPML#1			shPML#2
Day1	1	1	1	1	1	1	1	1	1
Day2	2.52083	2.9375	3.48696	2.29825	2.31818	2.79851	2.06604	2.41414	2.53571
Day3	6.47917	6.04464	7.22609	4.7807	3.97727	6.14783	4.40566	4.66667	5.23478
Day4	11.2083	11.9495	10.9826	6.07895	6.22222	7.69565	5.89623	5.21212	6.71304
Day5	17.7917	18.6364	17	8.82456	7.22222	10.5304	7.82075	7.11111	8.33913
A498
	shCtrl			shPML#1			shPML#2
Day1	1	1	1	1	1	1	1	1	1
Day2	2.52133	2.24188	1.57411	2.34897	1.37857	1.53233	2.07376	0.989637	1.22006
Day3	3.54502	3.1083	2.7955	2.68414	1.69643	2.57895	2.46191	1.1658	1.94311
Day4	4.51896	5.23827	4.81614	3.45793	1.81429	3.94586	2.94438	1.16839	3.36677
Day5	5.88389	8.67509	6.8424	3.35862	2.03929	5.25865	2.94438	1.47927	4.67814

## Sheet: Fig 2D
Caki-1	shCtrl	shPML#1	shPML#2		RCC4	shCtrl	shPML#1	shPML#2		A498	shCtrl	shPML#1	shPML#2
	0.214333	0.086333	0.083333			2.209	0.0476667	0.140667			0.619333	0.057	0.0526667
	0.236667	0.053333	0.07			1.79673	0.0413333	0.219333			0.461333	0.237333	0.170667
	0.236333	0.085667	0.071667			0.617667	0.257	0.134			0.422333	0.145667	0.120667

## Sheet: Fig 2E
Caki-1	shCtrl			shPML#1
G0/G1	37	41.53	62.38	75.68	85.56	94.51
S	63	44.13	40.8	24.32	11.52	3.66
G2	1	14.34	9.82	2	2.93	9.82
RCC4	shCtrl			shPML#1
G0/G1	46.81	51.05	68.41	77.32	80.14	91.08
S	39.27	34.31	29.5	16.57	16.43	7.29
G2	13.92	14.64	2.09	6.11	26.16	1.63
A498	shCtrl			shPML#1
G0/G1	50.79	45.81	49.82	89.57	88.42	87.95
S	43.5	42.58	41.62	8.67	9.77	9.6
G2	5.71	11.61	8.56	1.76	1.82	2.45

## Sheet: Fig 2F
Caki-1	shCtrl	shPML#1
	32.5	8.94
	36.03	9.69
	42.04	11.16
RCC4	shCtrl	shPML#1
	50.72	29.03
	42.42	9.75
	29.75	3.37
A498	shCtrl	shPML#1
	50.72	29.03
	42.42	9.75
	29.75	3.37
