# Supplementary material for: PML restrains p53 activity and cellular senescence in clear cell renal cell carcinoma
Source: EMBO Mol Med. 2024 May 10;16(6):7. doi: 10.1038/s44321-024-00077-3 (PMC11178789; doi:10.1038/s44321-024-00077-3)
Supplement: Supplementary file 5 — Source data Fig. 3 [file 44321_2024_77_MOESM5_ESM.zip]

Archive with 45 entries (32 files):
- EMM-2024-19519_SourceDataFor_Figure3/
- EMM-2024-19519_SourceDataFor_Figure3/Figure 3F_Image Data/
- EMM-2024-19519_SourceDataFor_Figure3/Figure 3F_Image Data/shCtrl.tif
- __MACOSX/
- __MACOSX/EMM-2024-19519_SourceDataFor_Figure3/
- __MACOSX/EMM-2024-19519_SourceDataFor_Figure3/Figure 3F_Image Data/
- __MACOSX/EMM-2024-19519_SourceDataFor_Figure3/Figure 3F_Image Data/._shCtrl.tif
- EMM-2024-19519_SourceDataFor_Figure3/Figure 3F_Image Data/shPML.tif
- __MACOSX/EMM-2024-19519_SourceDataFor_Figure3/Figure 3F_Image Data/._shPML.tif
- __MACOSX/EMM-2024-19519_SourceDataFor_Figure3/._Figure 3F_Image Data
- EMM-2024-19519_SourceDataFor_Figure3/Figure 3C_Image Data/
- EMM-2024-19519_SourceDataFor_Figure3/Figure 3C_Image Data/shCtrl.jpg
- __MACOSX/EMM-2024-19519_SourceDataFor_Figure3/Figure 3C_Image Data/
- __MACOSX/EMM-2024-19519_SourceDataFor_Figure3/Figure 3C_Image Data/._shCtrl.jpg
- EMM-2024-19519_SourceDataFor_Figure3/Figure 3C_Image Data/shPML.tif
- __MACOSX/EMM-2024-19519_SourceDataFor_Figure3/Figure 3C_Image Data/._shPML.tif
- __MACOSX/EMM-2024-19519_SourceDataFor_Figure3/._Figure 3C_Image Data
- EMM-2024-19519_SourceDataFor_Figure3/Figure 3D_Image Data/
- EMM-2024-19519_SourceDataFor_Figure3/Figure 3D_Image Data/shCtrl.png
- __MACOSX/EMM-2024-19519_SourceDataFor_Figure3/Figure 3D_Image Data/
- __MACOSX/EMM-2024-19519_SourceDataFor_Figure3/Figure 3D_Image Data/._shCtrl.png
- EMM-2024-19519_SourceDataFor_Figure3/Figure 3D_Image Data/shPML.png
- __MACOSX/EMM-2024-19519_SourceDataFor_Figure3/Figure 3D_Image Data/._shPML.png
- __MACOSX/EMM-2024-19519_SourceDataFor_Figure3/._Figure 3D_Image Data
- EMM-2024-19519_SourceDataFor_Figure3/Figure 3E_Image Data/
- EMM-2024-19519_SourceDataFor_Figure3/Figure 3E_Image Data/shCtrl.tif
- __MACOSX/EMM-2024-19519_SourceDataFor_Figure3/Figure 3E_Image Data/
- __MACOSX/EMM-2024-19519_SourceDataFor_Figure3/Figure 3E_Image Data/._shCtrl.tif
- EMM-2024-19519_SourceDataFor_Figure3/Figure 3E_Image Data/shPML.tif
- __MACOSX/EMM-2024-19519_SourceDataFor_Figure3/Figure 3E_Image Data/._shPML.tif
- __MACOSX/EMM-2024-19519_SourceDataFor_Figure3/._Figure 3E_Image Data
- EMM-2024-19519_SourceDataFor_Figure3/Figure 3G/
- EMM-2024-19519_SourceDataFor_Figure3/Figure 3G/shPML_ClearCell.png
- __MACOSX/EMM-2024-19519_SourceDataFor_Figure3/Figure 3G/
- __MACOSX/EMM-2024-19519_SourceDataFor_Figure3/Figure 3G/._shPML_ClearCell.png
- EMM-2024-19519_SourceDataFor_Figure3/Figure 3G/shPML_Fibrosis.png
- __MACOSX/EMM-2024-19519_SourceDataFor_Figure3/Figure 3G/._shPML_Fibrosis.png
- EMM-2024-19519_SourceDataFor_Figure3/Figure 3G/shCtrl_rhabdoid.png
- __MACOSX/EMM-2024-19519_SourceDataFor_Figure3/Figure 3G/._shCtrl_rhabdoid.png
- EMM-2024-19519_SourceDataFor_Figure3/Figure 3G/shCtrl_sarcomatoid.png
- __MACOSX/EMM-2024-19519_SourceDataFor_Figure3/Figure 3G/._shCtrl_sarcomatoid.png
- __MACOSX/EMM-2024-19519_SourceDataFor_Figure3/._Figure 3G
- EMM-2024-19519_SourceDataFor_Figure3/Figure 3.xlsx
- __MACOSX/EMM-2024-19519_SourceDataFor_Figure3/._Figure 3.xlsx
- __MACOSX/._EMM-2024-19519_SourceDataFor_Figure3
