# Supplementary material for: PML restrains p53 activity and cellular senescence in clear cell renal cell carcinoma
Source: EMBO Mol Med. 2024 May 10;16(6):7. doi: 10.1038/s44321-024-00077-3 (PMC11178789; doi:10.1038/s44321-024-00077-3)
Supplement: Supplementary file 5 — Source data Fig. 3 [file 44321_2024_77_MOESM5_ESM.zip › EMM-2024-19519_SourceDataFor_Figure3/Figure 3.xlsx]

## Sheet: Fig 3A
Caki-1 Xenografts	shCtrl						shPML
week	mouse 1	mouse 2	mouse 3	mouse 4	mouse 5	mouse 6	mouse 1	mouse 2	mouse 3	mouse 4	mouse 5	mouse 6
6	palpable	palpable	palpable	palpable	palpable	palpable	0.03	0.02	0.02	0.02	0.04	0.04
7	0.02	0.03	0.07	0.04	0.03	0.02	0.03	0.04	0.05	0.04	0.07	0.04
8	0.02	0.08	0.09	0.08	0.03	0.07	0.04	0.09	0.05	0.05	0.11	0.03
9	0.07	0.3	0.23	0.11	0.07	0.08	0.08	0.15	0.05	0.15	0.23	0.13
10	0.07	0.3	0.38	0.21	0.07	0.11	0.08	0.21	0.07	0.27	0.07	0.08
11	0.13	0.58	0.63	0.37	0.08	0.11	0.08	0.13	0.05	0.33	0.09	0.03
12	0.18	0.68	0.82	0.4	0.18	0.18	0.07	0.13	0.07	0.63	0.15	0.02
13	0.09	0.9	2.72	0.76	0.23	0.17	0.03	0.08	0.04	0.63	0.07	0.08
14	0.5	1.33	3.05	1.13	0.3	0.52	0.05	0.13	0.04		0.18	0.08
Tumor volumes cm^3
Caki-1 Xenografts	shCtrl	shPML
	0.76	0.08
	1.48	0.09
	3.58	0.06
	0.95	0.0766667
	0.48	0.04
	0.59	0.22
	Tumor weight g

## Sheet: Fig 3B
A498 Xenografts	shCtrl					shPML#1
week	mouse 1	mouse 2	mouse 3	mouse 4	mouse 5	mouse 1	mouse 2	mouse 3	mouse 4	mouse 5
1	0.04	0.05	0.08	0.04	0.02	0.07	0.04	0.02	0.02	0.05
2	0.04	0.05	0.08	0.04	0.04	0.07	0.04	0.04	0.04	0.04
3	0.04	0.05	0.07	0.07	0.05	0.08	0.07	0.05	0.07	0.08
4	0.08	0.08	0.07	0.09	0.06	0.07	0.07	0.05	0.09	0.08
5	0.08	0.13	0.11	0.23	0.23	0.09	0.1	0.17	0.17	0.09
6	0.11	0.17	0.11	0.38	0.37	0.23	0.07	0.18	0.47	0.13
7	0.17	0.52	0	0.42	0.51	0.15	0.08	0.27	0.55	0.17
8	0.17	0.76	0	0.82	1.06	0.23	0.13	0.26	0.76	0.26
9	0.52	1.43	0.75	0	1.51	0.23	0.11	0.42	0.59	0.26
10	0.58	3.02	3.39	2.68		0.28	0.15	0.68	0.64	1.77
Tumor volume cm^3
A498 Xenografts	shCtrl	shPML
	1.5	0.58
	2.69	0.32
	2.3	1
	2.41	2
		0.975
	Tumor weight g
NB: mouse n 5 died before the experimental endpoint

## Sheet: Fig 3E
Caki-1 xenografts	shCtrl	shPML
% KI67+ nuclei/slide	52.6	2.46
	52.6	4.38
	41.85	1.56

## Sheet: Fig 3F
A498 xenografts	shCtrl	shPML
% KI67+ nuclei/slide	16.26	10.13
	48.71	13.41
	12.15	5.68
