# Supplementary material for: PML restrains p53 activity and cellular senescence in clear cell renal cell carcinoma
Source: EMBO Mol Med. 2024 May 10;16(6):7. doi: 10.1038/s44321-024-00077-3 (PMC11178789; doi:10.1038/s44321-024-00077-3)
Supplement: Supplementary file 6 — Source data Fig. 5 [file 44321_2024_77_MOESM6_ESM.zip]

Archive with 26 entries (19 files):
- EMM-2024-19519_SourceDataFor_Figure5/
- EMM-2024-19519_SourceDataFor_Figure5/Fugure 5D_Image Data/
- EMM-2024-19519_SourceDataFor_Figure5/Fugure 5D_Image Data/shCtrl.png
- __MACOSX/
- __MACOSX/EMM-2024-19519_SourceDataFor_Figure5/
- __MACOSX/EMM-2024-19519_SourceDataFor_Figure5/Fugure 5D_Image Data/
- __MACOSX/EMM-2024-19519_SourceDataFor_Figure5/Fugure 5D_Image Data/._shCtrl.png
- EMM-2024-19519_SourceDataFor_Figure5/Fugure 5D_Image Data/shPML.png
- __MACOSX/EMM-2024-19519_SourceDataFor_Figure5/Fugure 5D_Image Data/._shPML.png
- __MACOSX/EMM-2024-19519_SourceDataFor_Figure5/._Fugure 5D_Image Data
- EMM-2024-19519_SourceDataFor_Figure5/Figure 5B.png
- __MACOSX/EMM-2024-19519_SourceDataFor_Figure5/._Figure 5B.png
- EMM-2024-19519_SourceDataFor_Figure5/Figure 5C_Image Data/
- EMM-2024-19519_SourceDataFor_Figure5/Figure 5C_Image Data/MAX_A498_shCtrl_LAMP2_3_D3D.jpg
- __MACOSX/EMM-2024-19519_SourceDataFor_Figure5/Figure 5C_Image Data/
- __MACOSX/EMM-2024-19519_SourceDataFor_Figure5/Figure 5C_Image Data/._MAX_A498_shCtrl_LAMP2_3_D3D.jpg
- EMM-2024-19519_SourceDataFor_Figure5/Figure 5C_Image Data/MAX_RCC4_shCtrl_LAMP2_7_D3D.jpg
- __MACOSX/EMM-2024-19519_SourceDataFor_Figure5/Figure 5C_Image Data/._MAX_RCC4_shCtrl_LAMP2_7_D3D.jpg
- EMM-2024-19519_SourceDataFor_Figure5/Figure 5C_Image Data/MAX_RCC4_shPML#1_LAMP2_2_D3D.jpg
- __MACOSX/EMM-2024-19519_SourceDataFor_Figure5/Figure 5C_Image Data/._MAX_RCC4_shPML#1_LAMP2_2_D3D.jpg
- EMM-2024-19519_SourceDataFor_Figure5/Figure 5C_Image Data/MAX_A498_shPML#1_LAMP2_5_D3D.jpg
- __MACOSX/EMM-2024-19519_SourceDataFor_Figure5/Figure 5C_Image Data/._MAX_A498_shPML#1_LAMP2_5_D3D.jpg
- __MACOSX/EMM-2024-19519_SourceDataFor_Figure5/._Figure 5C_Image Data
- EMM-2024-19519_SourceDataFor_Figure5/Figure 5.xlsx
- __MACOSX/EMM-2024-19519_SourceDataFor_Figure5/._Figure 5.xlsx
- __MACOSX/._EMM-2024-19519_SourceDataFor_Figure5
