# Supplementary material for: PML restrains p53 activity and cellular senescence in clear cell renal cell carcinoma
Source: EMBO Mol Med. 2024 May 10;16(6):7. doi: 10.1038/s44321-024-00077-3 (PMC11178789; doi:10.1038/s44321-024-00077-3)
Supplement: Supplementary file 6 — Source data Fig. 5 [file 44321_2024_77_MOESM6_ESM.zip › EMM-2024-19519_SourceDataFor_Figure5/Figure 5.xlsx]

## Sheet: Fig 5A
Caki-1
	shCtrl			shPML#1
Granularity	7.88	5.07	6.03	16.95	10.21	11.97
Size	20.07	35.63	34.65	50.69	50.15	66.51
RCC4
	shCtrl			shPML#1
Granularity	7.67	7.5	9.75	13.39	18.38	17.91
Size	23.9	32.11	25.3	40.64	40.45	57.77
A498
	shCtrl			shPML#1
Granularity	9.29	5.28	9.29	30.37	19.71	30.37
Size	25.82	25.78	25.82	30.81	33.71	30.81

## Sheet: Fig 5C
RCC4	shCtrl	shPML#1		A498	shCtrl	shPML#1
	256.85	1280.98			2396.79	1133.57
	212.01	1019.49			238.52	3335.17
	180.14	222.4			192.52	940.87
	541.08	433.93			1548.15	865.99
	882.46	838.85			668.69	1012.84
	213.29	326.88			976.13	1408.27
	690.32	552.66			1362.03	894.72
	866.46	547.13			523.49	11670
	224.08	394.46			220.85	798.53
	510.36	467.46			1996.22	1508.84
	696.62	411.79			1017.2	3100.16
	443.5	696.83			152.27	1523.94
	625.71	512.47			1081.91	1193.29
	627.27	707.88			429.25	2107.01
	800.64	626.98			637.4	1464.99
	816.41	301.06			107.54	1818.55
	128.83	4521.24			270.26	1417.1
	247	248.78			696.66	1770.97
	423.41	313.89			399.16	939.96
	388.26	81.32			173.1	614.15
	274.66	10039.2			96	1555.61
	380.44	368.02			462.71	728.4
	226.8	169.46			473.87	1117.67
	1306.74	216.7			340.74	997.42
	545.73	415.45			493.75	268.99
	1286.07	72.67			192.81	412.64
	402.66	7760.12			47.51	619.2
	832.14	67.4			385.65	147.2
	850.33	79.44			119.47	2480.15
	631.35	129.83			116.83	1256.42
	247.1	340.53			291.65	1247.03
	491.32	154.7			210.33	749.65
	527.39	691.62			397.96	947
	853.99	149.73			985.39	537.24
	158.16	463.04			353.52	6144.72
	611.18	123.09			252.31	458.1
	60.74	170.78			614.73	1095.32
	239.82	661.82			520.67	709.48
	175.74	71.4			486.55	1446.87
	68.02	12583.7			431.99	5796.77
	57.43	640.21			171.76	813.24
	305.73	1610.54			105.61	125.59
	653.58	233.94			205.09	2462.52
	262.62	745.11				2478.88
	43.5	1384.97				664.56
	119.93	368.54				301.75
	137.07	336.35				1813.13
	367.84	348.1				613.85
	67.32	335.15				1279.4
	155.86	1266.63
	129.39	310.38
	974.87	1179.52
	432.59	1570.98
	562.79

## Sheet: Fig 5D
RCC4	shCtrl	shPML
SA-bGal+ cells/field	1	3
	1	3
	2	7
	3	6
	2	3
	0	4
	0	6
	1	4
	1	3
	1	7
	9	5
	4	6

## Sheet: Fig 5E
RCC4	shCtrl			shPML#1
Day 0	2.5	2.5	2.5	2.5	2.5	2.5
Day 4	17.5	17.5	16.25	14	17.5	15.75
Day 7	65.625	77.35	71.825	28	65.625	59.0625
Day 10	183.75	218.89	239.393	56	126	73.8281
Day 13	964.688	711.427	1256.81	168	403.2	190.477
