# Supplementary material for: PML restrains p53 activity and cellular senescence in clear cell renal cell carcinoma
Source: EMBO Mol Med. 2024 May 10;16(6):7. doi: 10.1038/s44321-024-00077-3 (PMC11178789; doi:10.1038/s44321-024-00077-3)
Supplement: Supplementary file 7 — Source data Fig. 6 [file 44321_2024_77_MOESM7_ESM.zip]

Archive with 16 entries (13 files):
- EMM-2024-19519_SourceDataFor_Figure6/
- EMM-2024-19519_SourceDataFor_Figure6/Figure 6A_A498 WB.png
- __MACOSX/
- __MACOSX/EMM-2024-19519_SourceDataFor_Figure6/
- __MACOSX/EMM-2024-19519_SourceDataFor_Figure6/._Figure 6A_A498 WB.png
- EMM-2024-19519_SourceDataFor_Figure6/Figure 6A_Caki-1 WB.png
- __MACOSX/EMM-2024-19519_SourceDataFor_Figure6/._Figure 6A_Caki-1 WB.png
- EMM-2024-19519_SourceDataFor_Figure6/Figure 6.xlsx
- __MACOSX/EMM-2024-19519_SourceDataFor_Figure6/._Figure 6.xlsx
- EMM-2024-19519_SourceDataFor_Figure6/Figure 6B.png
- __MACOSX/EMM-2024-19519_SourceDataFor_Figure6/._Figure 6B.png
- EMM-2024-19519_SourceDataFor_Figure6/Figure 6D.png
- __MACOSX/EMM-2024-19519_SourceDataFor_Figure6/._Figure 6D.png
- EMM-2024-19519_SourceDataFor_Figure6/Figure 6A_RCC4 WB.png
- __MACOSX/EMM-2024-19519_SourceDataFor_Figure6/._Figure 6A_RCC4 WB.png
- __MACOSX/._EMM-2024-19519_SourceDataFor_Figure6
