# Supplementary material for: PML restrains p53 activity and cellular senescence in clear cell renal cell carcinoma
Source: EMBO Mol Med. 2024 May 10;16(6):7. doi: 10.1038/s44321-024-00077-3 (PMC11178789; doi:10.1038/s44321-024-00077-3)
Supplement: Supplementary file 7 — Source data Fig. 6 [file 44321_2024_77_MOESM7_ESM.zip › EMM-2024-19519_SourceDataFor_Figure6/Figure 6.xlsx]

## Sheet: Fig 6C
RCC4	shCtrl EV			shCtrl p53DD			shPML#1 EV			shPML#1 p53DD
Day1	1	1	1	1	1	1	1	1	1	1	1	1
Day2	4.58491	2.76404	3.5	4.96552	3.26316	3.5	4.19444	0.751196	2	6.14286	3.95062	6.5
Day3	6.09434	5.97753	7	7.77586	6.20175	7.5	6.19444	1.47368	3.5	8.51786	5.75309	7.8
Day4	19.3774	12.8427	15	18.6034	13.0439	17	12.5833	2.78947	4	17.7321	13.1605	15
Day5	29.1509	30.4157	27	26.8103	26.1842	25	13.875	6.88517	6.5	25.875	27.2346	16.568
A498	shCtrl EV			shCtrl p53DD			shPML#1 EV			shPML#1 p53DD
Day1	1	1	1	1	1	1	1	1	1	1	1	1
Day2	3.13696	3.40789	2.86603	5.04348	3.78906	4.41627	5.5	3.304	4.402	3.99749	4.28767	3.70732
Day3	5.4049	6.88158	3.92823	7.71739	4.65625	6.18682	6.34375	3.712	5.02787	6.36615	7.61644	5.11585
Day4	9.21411	10.7105	7.7177	17.9565	9.83594	13.8962	8.125	7.192	7.6585	8.87087	9.42466	8.31707
Day5	21.5138	23.0658	19.9617	28.9783	23.1719	26.0751	10.0469	11.877	10.9619	15.7841	17.2329	14.3354

## Sheet: Fig 6E
786-O	shCtrl			shPML#1			shPML#2
Day1	1	1	1	1	1	1	1	1	1
Day2	2.6341	3.29197	2.22083	2.94058	2.79195	2.07759	2.00429	2.51832	1.70833
Day3	5.4158	5.76642	4.89583	6.24109	5.04698	4.59483	4.08369	4.91099	3.74074
Day4	9.99376	9.71533	9.29583	11.0747	9.56711	8.60919	7.41845	8.44503	7.37963
Day5	13.9355	15.6058	13.1292	12.2716	13.5537	9.94828	10.7919	17.2984	10.9306

## Sheet: Fig 6F
786-O	shCtrl	shPML#1	shPML#2
	0.214333	0.25	0.22
	0.236667	0.2	0.26
	0.236333	0.23	0.2
