# Supplementary material for: PML restrains p53 activity and cellular senescence in clear cell renal cell carcinoma
Source: EMBO Mol Med. 2024 May 10;16(6):7. doi: 10.1038/s44321-024-00077-3 (PMC11178789; doi:10.1038/s44321-024-00077-3)
Supplement: Supplementary file 8 — Source data Fig. 7 [file 44321_2024_77_MOESM8_ESM.zip]

Archive with 12 entries (9 files):
- EMM-2024-19519_SourceDataFor_Figure7/
- EMM-2024-19519_SourceDataFor_Figure7/Figure 7A and F.png
- __MACOSX/
- __MACOSX/EMM-2024-19519_SourceDataFor_Figure7/
- __MACOSX/EMM-2024-19519_SourceDataFor_Figure7/._Figure 7A and F.png
- EMM-2024-19519_SourceDataFor_Figure7/Figure 7.xlsx
- __MACOSX/EMM-2024-19519_SourceDataFor_Figure7/._Figure 7.xlsx
- EMM-2024-19519_SourceDataFor_Figure7/Figure 7B, C and F.png
- __MACOSX/EMM-2024-19519_SourceDataFor_Figure7/._Figure 7B, C and F.png
- EMM-2024-19519_SourceDataFor_Figure7/Figure 7D.png
- __MACOSX/EMM-2024-19519_SourceDataFor_Figure7/._Figure 7D.png
- __MACOSX/._EMM-2024-19519_SourceDataFor_Figure7
