# Supplementary material for: PML restrains p53 activity and cellular senescence in clear cell renal cell carcinoma
Source: EMBO Mol Med. 2024 May 10;16(6):7. doi: 10.1038/s44321-024-00077-3 (PMC11178789; doi:10.1038/s44321-024-00077-3)
Supplement: Supplementary file 8 — Source data Fig. 7 [file 44321_2024_77_MOESM8_ESM.zip › EMM-2024-19519_SourceDataFor_Figure7/Figure 7.xlsx]

## Sheet: Fig 7A
Caki-1	Veh			0.25 μM			0.5 μM			1 μM
Day1	1	1	1	1	1	1	1	1	1	1	1	1
Day2	4.29167	2.15607	3.22387	2.57391	1.67416	2.12404	2.53774	1.42857	1.98315	1.31624	0.953757	1.135
Day3	11.1417	7.49711	9.31939	7.05217	4.36517	5.70867	3.07547	1.77143	2.42345	2.30769	1.56647	1.93708
Day4	19.075	11.9364	15.5057	7.4	5.92697	6.66348	2.12264	1.53714	1.82989	0.820513	0.682081	0.751297
Day5	19.9417	13.711	16.8263	9.06087	6.85955	7.96021	1.5283	1	1.26415	0.974359	0.705202	0.839781

## Sheet: Fig 7B
RCC4	Veh			0.25 μM			0.5 μM			1 μM
Day1	1	1	1	1	1	1	1	1	1	1	1	1
Day2	2.16	2.12987	1.45122	2.20833	1.79167	1.61538	1.48	1.55224	0.987342	1.72	1.16438	0.420168
Day3	15.74	10.2727	8.5	6.75	5.125	4.48718	2.24	1.74627	1.4557	2.4	1.80822	1.10084
Day4	25.02	15.5974	15.0244	5.33333	3.31944	3.5	0.9	0.61194	0.810127	0.48	0.643836	0.268908
Day5	38.64	25.7662	25.5976	7.47917	5.72222	5.5641	1.94	1.61194	1.37975	1.68	1.32877	0.840336

## Sheet: Fig 7C
A498	Veh			0.25 μM			0.5 μM			1 μM
Day1	1	1	1	1	1	1	1	1	1	1	1	1
Day2	1.85816	2.19728	1.91791	1.32515	1.65455	1.60959	0.895706	0.856287	0.972789	0.486631	0.457317	0.491228
Day3	5.58156	4.88435	5.88806	3.31288	3	3.74658	1.60123	1.30539	1.65986	0.780749	0.810976	0.830409
Day4	8.23404	6.45578	8.61194	4.76687	4.22424	5.16438	0.472393	0.556886	0.571429	0.139037	0.158537	0.0760234
Day5	16.0355	16	16.5075	4.92638	6.06061	6.17808	0.944785	0.748503	0.911565	0.625668	0.646341	0.567251

## Sheet: Fig 7D
XP258	Veh			0.25 μM			0.5 μM			1 μM
Day1	1	1	1	1	1	1	1	1	1	1	1	1
Day2	1.35135	1.22093	1.17544	1.31111	0.625	1.17742	0.904762	0.5625	0.838926	0.528846	0.424528	0.727273
Day3	10.6216	7.93023	6.70175	8.13333	4.9	5.53226	6.7381	3.60938	3.61074	4.48077	4.54717	4.30909
Day4	24.027	19.4186	13.8596	13.6889	9.78333	9.40323	11.3333	7.45312	4.77852	5.48077	4.86792	4.25455
Day5	54.1351	43.814	32.7018	45.1778	39.1167	33.4516	28.1905	16.1562	15.7047	12.7692	13.0377	11.0364

## Sheet: Fig 7E
A498 Xenografts	Veh						ATO							A498 Xenografts	Veh	ATO
week	mouse 1	mouse 2	mouse 3	mouse 4	mouse 5	mouse 6	mouse 1	mouse 2	mouse 3	mouse 4	mouse 5	mouse 6			1.17	0.87
1	0.03	0.04	0.04	0.01	0.03	0.04	0.04	0.04	0.07	0.03	0.08	0.04			0.57	0.44
2	0.03	0.04	0.04	0.01	0.03	0.04	0.04	0.04	0.07	0.03	0.08	0.04			0.83	0.77
3	0.03	0.04	0.04	0.01	0.03	0.04	0.04	0.04	0.07	0.03	0.08	0.04			2.06	0.35
4	0.03	0.04	0.04	0.01	0.03	0.04	0.04	0.04	0.07	0.03	0.08	0.04			0.59	0.56
5	0.03	0.04	0.04	0.01	0.03	0.04	0.04	0.04	0.07	0.03	0.08	0.04			1.044	0.655
6	0.07	0.02	0.04	0.01	0.03	0.04	0.04	0.07	0.07	0.03	0.08	0.04			Tumor weight g
7	0.08	0.04	0.05	0.01	0.04	0.05	0.05	0.08	0.08	0.04	0.08	0.05
8	0.08	0.04	0.04	0.04	0.01	0.09	0.08	0.07	0.07	0.03	0.08	0.07
9	0.08	0.08	0.11	0.07	0.11	0.04	0.07	0.21	0.11	0.07	0.18	0.13
10	0.13	0.18	0.08	0.18	0.21	0.42	0.09	0.08	0.13	0.27	0.18	0.18
11	0.33	0.18	0.18	0.42	0.15	0.76	0.33	0.13	0.13	0.47	0.21	0.15
12	0.63	0.3	0.3	0.9	0.4	1.42	0.63	0.3	0.3	0.9	0.23	0.21
13	1.33	0.88	0.47	1.33	0.55	1.42	0.51	0.18	0.23	1.24	0.52	0.18
Tumor volumes cm^3

## Sheet: Fig 7G
786-O	Veh			0.25 μM			0.5 μM			1 μM
Day1	1	1	1	1	1	1	1	1	1	1	1	1
Day2	2.21	1.84348	2.12174	2.60494	1.8843	2.12174	1.96296	1.77966	1.81061	1.79412	1.85938	1.7479
Day3	3.67	3.43478	3.61739	3.87654	2.8595	3.41739	2.73148	2.94068	2.65909	0.0686275	2.375	2.41176
Day4	7.87	6.58261	7.48696	8.28395	5.8595	6.06957	4.7963	4.64407	4.19697	2.81373	2.04688	2.38655
Day5	19.66	15.6783	17.2	19.3827	14.1488	15.2522	9.69444	7.4661	6.60606	1.11765	1.00781	1.10924

## Sheet: Fig 7H
786-O	shCtrl Veh	shTP53 Veh	shCtrl 0.25 μM	shTP53 0.25 μM	shCtrl 0.5 μM	shTP53 0.5 μM	shCtrl 1 μM	shTP53 1 μM
ATO 2days	100	100	79.3834	108.571	77.0713	115.429	53.3719	101.714
	100	100	81.0427	105.94	67.9305	101.392	37.4408	93.3317
	100	100	83.8768	103.297	72.8261	97.2527	47.8261	82.4176
786-O	shCtrl Veh	shTP53 Veh	shCtrl 0.25 μM	shTP53 0.25 μM	shCtrl 0.5 μM	shTP53 0.5 μM	shCtrl 1 μM	shTP53 1 μM
ATO 5days	100	100	49.4176	61.1165	16.1165	26.1231	7.08738	20.2995
	100	100	34.0877	54.7041	10.3874	19.2362	4.5977	12.7298
	100	100	37.7041	63.5908	15.6469	39.3281	6.26881	22.332
